# Supplementary material for: Dissecting the Gene Network of Dietary Restriction to Identify Evolutionarily Conserved Pathways and New Functional Genes
Source: PLoS Genet. 2012 Aug 9;8(8):e1002834. doi: 10.1371/journal.pgen.1002834 (PMC3415404; doi:10.1371/journal.pgen.1002834)
Supplement: Table S1 — Mammalian DR-essential orthologs have lower dN/dS ratio than expected by chance. For each species pair the non-synonymous (dN) and synonymous (dS) substitution rate as well as their ratio (dN/dS) are given for both DR-essential gene orthologs and other conserved genes as control. (XLS) [file pgen.1002834.s005.xls]

## Sheet: S1
Table S1: Mammalian DR-essential orthologs have lower dN/dS ratio than expected by chance. For each species pair the non-synonymous (dN) and synonymous (dS) substitution rate as well as their ratio (dN/dS) are given for both DR-essential gene orthologs and other conserved genes as control.
Species pair	dN DR-essential genes	dN Control	dN p-value	dS DR-essential genes	dS Control	dS p-value	dN/dS DR-essential genes	dN/dS Control	dN/dS p-value
Human:Monkey	0.0187662	0.0242427	0.0105746	0.0948204	0.116972	0.328022	0.221323	0.223743	0.0208177
Human:Mouse	0.0593198	0.0690623	0.027988	0.619016	0.670674	0.394388	0.0965968	0.109743	0.0241347
Monkey:Mouse	0.062153	0.0789474	0.00358717	0.631202	0.774211	0.238154	0.0999262	0.117849	0.0064931
