# Supplementary material for: Dissecting the Gene Network of Dietary Restriction to Identify Evolutionarily Conserved Pathways and New Functional Genes
Source: PLoS Genet. 2012 Aug 9;8(8):e1002834. doi: 10.1371/journal.pgen.1002834 (PMC3415404; doi:10.1371/journal.pgen.1002834)
Supplement: Table S2 — Comparing DR-essential genes and aging genes for enrichment in signaling genes. The enrichment of signaling genes among the DR-essential and aging genes are compared to each other and assessed via a hypergeometric test. (XLS) [file pgen.1002834.s006.xls]

## Sheet: S2
Table S2: Comparing DR-essential genes and aging genes for enrichment in signaling genes. The enrichment of signaling genes among the DR-essential and aging genes are compared to each other and assessed via a hypergeometric test.
Species	Category	Enrichment ratio (%)	# DR-Essential or aging genes	# Signaling genes	# Genes in Genome	# DR-essential or aging signaling genes	Hypergeometric p-value	DR-essential or aging signaling genes
Yeast	Signaling & DR-essential	7/70 (10%)	70	99	6696	7	7.61948e-06	ATG17, GPA2, LCB4, GPR1, CYR1, TCO89, TOR1
	Signaling & aging	19/389 (20%)	389	99	6696	19	7.1841e-07	RGS2, STE11, GPA2, ATG17, GPR1, PHO85, RTG3, CYR1, AVO2, ROM2, SOK1, TCO89, PDE2, ATG1, TOR1, BIT61, RAS1, VPS34, YVH1
Worm	Signaling & DR-essential	7/41 (17%)	41	486	20224	7	4.99521e-06	ckr-1, let-363, age-1, ckr-2, daf-2, daf-16, vps-34
	Signaling & aging	40/523 (8%)	523	486	20224	40	3.29806e-11	gpa-10, srw-99, sbt-1, ins-1, gpa-2, unc-52, daf-9, ser-4, glp-1, daf-4, daf-28, che-2, age-1, gpa-9, gpa-5, gpc-1, che-3, daf-2, vrk-1, daf-16, tkr-1, ins-18, gpa-11, gpa-6, pat-4, daf-6, ser-1, gpa-1, odr-3, gpa-15, akt-1, arl-8, unc-64, bra-1, gpa-8, osm-3, bar-1, gpa-3, egl-10, ifta-2
Fly	Signaling & DR-essential	6/19 (32%)	19	677	13781	6	2.00816e-05	Ilp5, gig, foxo, Ilp2, Ilp3, chico
	Signaling & aging	15/73 (21%)	73	677	13781	15	3.69744e-07	POSH, gig, mth, Pka-C1, dnc, Tsc1, foxo, chico, ImpL2, EcR, InR, rut, Nf1, fwd, mys
Mouse	Signaling & DR-essential	1/1 (100%)	1	3218	23111	1	0	Ghr
	Signaling & aging	21/69 (30%)	69	3218	23111	21	0.000106899	Igf1, Adcy5, Insr, Trp53, Shc1, Cav1, Gh, Efemp1, Nos3, Ghrhr, Prop1, Trp63, Fgf23, Irs1, Pou1f1, Ghr, Pawr, Kl, Irs2, Cebpa, Htr1b
Human	Signaling & DR-essential	0 (0%)	0	2317	21956	0	1
	Signaling & aging	2/1 (50%)	2	2317	21956	1	0.0111321	SNCA
