# Supplementary material for: Dissecting the Gene Network of Dietary Restriction to Identify Evolutionarily Conserved Pathways and New Functional Genes
Source: PLoS Genet. 2012 Aug 9;8(8):e1002834. doi: 10.1371/journal.pgen.1002834 (PMC3415404; doi:10.1371/journal.pgen.1002834)
Supplement: Table S3 — DR-essential gene/orthologs networks are functionally enriched for phosphorylation signaling. A, For each species the significant genes were analyzed for enrichment of functional terms (OC = Orthologous Complemented). B, Significant functional terms shared by all the species from A. (XLS) [file pgen.1002834.s007.xls]

## Sheet: S3
Table S3: DR-essential gene/orthologs networks are functionally enriched for phosphorylation signaling. A, For each species the significant genes were analyzed for enrichment of functional terms (OC = Orthologous Complemented). B, Significant functional terms shared by all the species from A.
A, Specific cluster for each species:
Species	First term of cluster	p-value	Benamini
Yeast	GO:0007568~aging	2.14365e-18	2.6024e-15
	GO:0009628~response to abiotic stimulus	8.89791e-14	3.59865e-11
	GO:0015980~energy derivation by oxidation of organic compounds	6.87689e-09	7.58959e-07
	GO:0005773~vacuole	4.64286e-08	1.25356e-05
	GO:0000267~cell fraction	5.12493e-06	0.000461138
	GO:0001300~chronological cell aging	2.11773e-11	4.28487e-09
	GO:0005739~mitochondrion	8.65647e-07	0.000116856
	GO:0007039~vacuolar protein catabolic process	8.09038e-10	1.0913e-07
	GO:0007033~vacuole organization	0.000139376	0.00468937
	membrane	3.24762e-06	0.000340942
	electron transfer	0.000131825	0.00827113
	GO:0051186~cofactor metabolic process	6.39896e-08	5.17887e-06
	GO:0006665~sphingolipid metabolic process	0.00123252	0.0278539
	GO:0008643~carbohydrate transport	5.33887e-05	0.0023977
	GO:0034727~piecemeal microautophagy of nucleus	5.41348e-08	4.69425e-06
Worm	GO:0004879~ligand-dependent nuclear receptor activity	1.50072e-08	6.16793e-06
	GO:0046914~transition metal ion binding	1.64696e-05	0.00135289
	stress response	3.3861e-05	0.0075563
	GO:0009055~electron carrier activity	0.00167385	0.0606748
	GO:0007568~aging	0.0149618	0.713842
	SM00256:FBOX	0.0207131	0.622156
	GO:0042592~homeostatic process	0.0419058	0.89147
	IPR001155:NADH:flavin oxidoreductase/NADH oxidase, N-terminal	0.0310439	0.825047
	GO:0030246~carbohydrate binding	0.0278838	0.475718
	IPR001140:ABC transporter, transmembrane region	0.00192839	0.213431
	GO:0006032~chitin catabolic process	0.0349792	0.878872
	IPR002198:Short-chain dehydrogenase/reductase SDR	0.0423521	0.858749
	SM00369:LRR_TYP	0.0842376	0.934647
	cel00982:Drug metabolism	0.0112499	0.353107
	SM00235:ZnMc	0.0116564	0.516615
Fly	GO:0043434~response to peptide hormone stimulus	5.39622e-23	6.44309e-20
	GO:0046620~regulation of organ growth	1.32104e-12	1.57734e-10
	IPR004045:Glutathione S-transferase, N-terminal	2.5144e-09	4.58878e-07
	GO:0007276~gamete generation	3.61648e-06	0.000148888
	dme04914:Progesterone-mediated oocyte maturation	3.74866e-06	4.62325e-05
	nucleus	1.58371e-08	1.25113e-06
	GO:0016310~phosphorylation	1.69802e-10	1.26715e-08
	chromosomal protein	1.50609e-08	2.37962e-06
	GO:0045275~respiratory chain complex III	2.75936e-06	0.000419335
	GO:0048585~negative regulation of response to stimulus	5.81932e-06	0.00020434
	growth regulation	5.87477e-08	2.32053e-06
	GO:0048585~negative regulation of response to stimulus	5.81932e-06	0.00020434
	GO:0042981~regulation of apoptosis	0.000266543	0.00538029
	GO:0030536~larval feeding behavior	0.00200172	0.0309893
	GO:0048534~hemopoietic or lymphoid organ development	0.000164376	0.00356238
Mouse OC	IPR000719:Protein kinase, core	2.1017e-288	4.712e-285
	IPR001849:Pleckstrin homology	1.37596e-124	5.1415e-122
	IPR000008:C2 calcium-dependent membrane targeting	1.87504e-76	4.20383e-74
	IPR013753:Ras	5.72426e-90	1.60422e-87
	IPR000961:AGC-kinase, C-terminal	2.78009e-39	4.45211e-37
	GO:0004713~protein tyrosine kinase activity	6.92458e-46	7.58556e-44
	IPR011991:Winged helix repressor DNA-binding	3.88595e-30	5.12488e-28
	GO:0043228~non-membrane-bounded organelle	2.7069e-32	7.47106e-30
	ubl conjugation	5.70509e-35	1.96469e-33
	mmu04012:ErbB signaling pathway	2.22324e-32	9.50436e-31
	GO:0030695~GTPase regulator activity	5.3822e-31	4.3237e-29
	GO:0043233~organelle lumen	4.14667e-22	5.7224e-20
	GO:0006325~chromatin organization	4.23646e-21	1.70729e-18
	GO:0031410~cytoplasmic vesicle	6.97018e-18	4.80942e-16
	IPR003578:Ras small GTPase, Rho type	1.63539e-16	9.21485e-15
Human OC	GO:0010629~negative regulation of gene expression	1.77206e-19	5.64932e-16
	transcription regulation	1.74939e-17	4.67087e-15
	kinase	2.82151e-16	5.92859e-14
	GO:0006357~regulation of transcription from RNA polymerase II promoter	5.47155e-12	1.16288e-09
	IPR002290:Serine/threonine protein kinase	5.62074e-11	2.15087e-08
	chromatin regulator	9.9985e-11	3.81371e-09
	GO:0016564~transcription repressor activity	1.80726e-12	8.28611e-10
	GO:0044430~cytoskeletal part	2.72677e-08	2.99944e-06
	region of interest:Head	1.48653e-11	9.13846e-09
	GO:0008286~insulin receptor signaling pathway	9.81658e-12	1.64712e-09
	GO:0043066~negative regulation of apoptosis	3.7919e-12	8.6346e-10
	hsa05220:Chronic myeloid leukemia	2.75501e-15	1.02029e-13
	GO:0006006~glucose metabolic process	1.7686e-09	1.65833e-07
	GO:0032583~regulation of gene-specific transcription	3.95378e-08	2.74014e-06
	IPR001436:Alpha crystallin/Heat shock protein	4.02757e-08	4.2033e-06
B, Common terms to all species:
Common terms to all species	p-value
kinase	1.27262e-248
GO:0016310~phosphorylation	2.44074e-241
GO:0006793~phosphorus metabolic process	8.03423e-222
GO:0006796~phosphate metabolic process	1.05372e-221
transferase	1.31717e-146
GO:0007264~small GTPase mediated signal transduction	5.44311e-80
oxidoreductase	7.4858e-43
IPR002076:GNS1/SUR4 membrane protein	7.20907e-36
GO:0006006~glucose metabolic process	1.00017e-33
GO:0007568~aging	8.16982e-30
GO:0009408~response to heat	4.55729e-28
GO:0006007~glucose catabolic process	1.46244e-27
GO:0006096~glycolysis	2.2088e-27
IPR017936:Thioredoxin-like	2.78657e-27
GO:0006476~protein amino acid deacetylation	6.98724e-27
GO:0019320~hexose catabolic process	8.40754e-27
GO:0009266~response to temperature stimulus	1.69708e-26
GO:0046365~monosaccharide catabolic process	1.96264e-26
GO:0019318~hexose metabolic process	7.72177e-26
GO:0033558~protein deacetylase activity	1.0278e-24
GO:0009628~response to abiotic stimulus	1.51331e-24
GO:0045454~cell redox homeostasis	3.6192e-24
GO:0004407~histone deacetylase activity	9.70395e-24
GO:0005996~monosaccharide metabolic process	1.38509e-22
GO:0019213~deacetylase activity	2.52138e-20
GO:0042592~homeostatic process	1.00251e-17
GO:0006732~coenzyme metabolic process	1.27381e-14
GO:0051186~cofactor metabolic process	1.73935e-14
IPR012335:Thioredoxin fold	5.74545e-14
IPR003000:NAD-dependent histone deacetylase, silent information regulator Sir2	5.0978e-12
GO:0070403~NAD binding	1.11381e-11
GO:0048037~cofactor binding	1.6833e-11
