# Supplementary material for: Dissecting the Gene Network of Dietary Restriction to Identify Evolutionarily Conserved Pathways and New Functional Genes
Source: PLoS Genet. 2012 Aug 9;8(8):e1002834. doi: 10.1371/journal.pgen.1002834 (PMC3415404; doi:10.1371/journal.pgen.1002834)
Supplement: Table S4 — Top ten DR-essential gene candidates. DR-essential gene candidates were predicted by using as seeds either DR-essential genes (A) or DR-essential genes complemented with orthologs of DR-essential genes from other species (B). (XLS) [file pgen.1002834.s008.xls]

## Sheet: S4
Table S4: Top ten DR-essential gene candidates. DR-essential genes candidates were predicted by using as seeds either DR-essential genes (A) or DR-essential genes complemented with orthologs of DR-essential genes from other species (B).
A. DR-essential genes as seeds							B. DR-essential genes orthologous complemented as seeds
a. Yeast							a. Yeast
Entrez Gene ID	Symbol	Total interactions	Specific interactions	Specificity	p-value		Entrez Gene ID	Symbol	Total interactions	Specific interactions	Specificity	p-value
853189		5	3	0.6	9.79453e-05		855212	PAI3	28	6	0.214286	0.000158849
853507	CYC1	100	9	0.09	0.000362624		853189		5	3	0.6	0.000251345
853436		44	6	0.136364	0.000368041		852200	ATG8	201	16	0.079602	0.000266166
850874		30	5	0.166667	0.000424333		853724	OCT1	71	9	0.126761	0.000290571
851303	HBT1	67	7	0.104478	0.000608324		852934	NQM1	60	8	0.133333	0.000372546
854401	ISU2	50	6	0.12	0.000724264		856797	RGI1	46	7	0.152174	0.000416619
855268	MTF1	34	5	0.147059	0.000794628		856361	RIM4	77	9	0.116883	0.000501988
850614	HXK1	190	12	0.0631579	0.000973205		851944	HXT6	62	8	0.129032	0.000516593
856597	ERG9	58	6	0.103448	0.00150906		852818	PYC1	64	8	0.125	0.000569418
851688	FOB1	79	7	0.0886076	0.00162551		856779	PIC2	95	10	0.105263	0.00057521
b. Worm							b. Worm
Entrez Gene ID	Symbol	Total interactions	Specific interactions	Specificity	p-value		Entrez Gene ID	Symbol	Total interactions	Specific interactions	Specificity	p-value
181894	B0280.10	3	3	1	0.000102802		177560	hcf-1	11	6	0.545455	1.4976e-05
173836	F11G11.5	8	4	0.5	0.000257811		181894	B0280.10	3	3	1	0.000227444
179009	W06H8.2	4	3	0.75	0.000373404		180709	F14H12.3	3	3	1	0.00023042
179651	kup-1	4	3	0.75	0.000396717		176402	F40F12.7	8	4	0.5	0.000756612
178437	tag-349	9	4	0.444444	0.00042872		173836	F11G11.5	8	4	0.5	0.000782301
189269	W06H8.4	4	3	0.75	0.000529916		179009	W06H8.2	4	3	0.75	0.000839016
190115	haf-7	4	3	0.75	0.000554481		179651	kup-1	4	3	0.75	0.000879649
3565948	C30G4.7	4	3	0.75	0.000577962		181258	nhx-5	20	6	0.3	0.000970449
177427	C01B10.3	5	3	0.6	0.0008186		189269	W06H8.4	4	3	0.75	0.00106925
177531	F49E8.6	5	3	0.6	0.000820213		190115	haf-7	4	3	0.75	0.00110657
c. Fly							c. Fly
Entrez Gene ID	Symbol	Total interactions	Specific interactions	Specificity	p-value		Entrez Gene ID	Symbol	Total interactions	Specific interactions	Specificity	p-value
41957	Akt1	206	9	0.0436893	6.31258e-09		42334	CG7333	59	24	0.40678	1.51063e-22
39149	Ilp1	11	4	0.363636	1.60139e-08		37736	CG5398	49	22	0.44898	8.31907e-22
31328	Ilp7	16	4	0.25	9.30555e-08		33167	Nhe1	49	22	0.44898	2.39356e-21
39152	Ilp4	21	4	0.190476	2.93368e-07		37737	CG17664	45	21	0.466667	2.61948e-21
31220	Ilp6	32	4	0.125	1.75157e-06		37738	CG17662	48	21	0.4375	1.48557e-20
42446	Pi3K92E	134	6	0.0447761	1.86996e-06		37739	CG4019	51	21	0.411765	7.30448e-20
117332	Rheb	130	5	0.0384615	3.11891e-05		41375	CG5281	89	25	0.280899	8.34299e-19
43991	Pten	148	5	0.0337838	5.43353e-05		43215	amon	53	20	0.377358	3.85516e-18
31543	raptor	88	4	0.0454545	0.000101262		36237	CG7777	62	21	0.33871	5.11156e-18
36604	Sin1	45	3	0.0666667	0.000239517		36236	Drip	92	24	0.26087	1.95504e-17
							d. Mouse
							110157	Raf1	647	49	0.0757342	2.16201e-21
							11651	Akt1	869	56	0.0644419	2.69807e-21
							18176	Nras	195	29	0.148718	1.06195e-20
							15461	Hras1	218	29	0.133028	1.43239e-19
							16653	Kras	207	28	0.135266	4.00235e-19
							109880	Braf	198	27	0.136364	4.47649e-19
							64930	Tsc1	133	20	0.150376	1.15941e-17
							16150	Ikbkb	596	35	0.0587248	2.58083e-16
							11652	Akt2	660	42	0.0636364	3.81379e-16
							17979	Ncoa3	255	26	0.101961	1.12384e-14
							e. Human
							Entrez Gene ID	Symbol	Total interactions	Specific interactions	Specificity	p-value
							65057	ACD	36	14	0.388889	1.72942e-11
							26277	TINF2	36	14	0.388889	1.98473e-11
							60598	KCNK15	7	7	1	1.04428e-10
							64092	SAMSN1	11	8	0.727273	5.63463e-10
							51305	KCNK9	8	7	0.875	1.06956e-09
							3777	KCNK3	11	8	0.727273	1.17363e-09
							57521	RPTOR	55	15	0.272727	1.22801e-09
							54386	TERF2IP	48	14	0.291667	2.01626e-09
							3621	ING1	69	17	0.246377	2.04631e-09
							9064	MAP3K6	16	8	0.5	6.18365e-08
