# Supplementary material for: Dissecting the Gene Network of Dietary Restriction to Identify Evolutionarily Conserved Pathways and New Functional Genes
Source: PLoS Genet. 2012 Aug 9;8(8):e1002834. doi: 10.1371/journal.pgen.1002834 (PMC3415404; doi:10.1371/journal.pgen.1002834)
Supplement: Table S5 — Enriched clusters for yeast DR-differentially expressed genes. Clusters of functional terms were retrieved for either all differentially expressed (A), induced (B), or suppressed (C) genes upon DR. (XLS) [file pgen.1002834.s009.xls]

## Sheet: S5
Table S5: Enriched clusters for yeast DR-differentially expressed genes. Clusters of functional terms were retrieved for either all differentially expressed (A), induced (B), or suppressed (C) genes upon DR.
A, Yeast differentially expressed genes:
Cluster	Score	Term	Count	%	p-value	Benjamini
1	8.52	regulation of translation	120	4.71	1.21e-09	2.82e-06
1	8.52	posttranscriptional regulation of gene expression	126	4.94	2.06e-09	4.81e-06
1	8.52	regulation of cellular protein metabolic process	129	5.06	1.07e-08	2.49e-05
2	3.92	cytosolic ribosome	98	3.84	8.45e-09	5.26e-06
2	3.92	protein biosynthesis	152	5.96	2.87e-06	0.001
2	3.92	sce03010:Ribosome	83	3.25	3.73e-06	0.000324
2	3.92	ribosome	96	3.76	2.19e-05	0.011
2	3.92	ribonucleoprotein	160	6.27	2.49e-05	0.012
2	3.92	ribonucleoprotein complex	305	11.96	2.6e-05	0.016
2	3.92	ribosomal subunit	118	4.63	4.77e-05	0.029
3	2.71	ribonucleoprotein complex	305	11.96	2.6e-05	0.016
4	2.39	preribosome	79	3.1	7.26e-05	0.044
13	1.04	sce00030:Pentose phosphate pathway	24	0.94	0.00023	0.02
14	1.01	preribosome	79	3.1	7.26e-05	0.044
B, Yeast DR-induced genes:
Cluster	Score	Term	Count	%	p-value	Benjamini
1	6.99	cellular response to heat	100	4.88	1.02e-09	1.07e-06
1	6.99	response to temperature stimulus	115	5.61	1.76e-09	1.22e-06
1	6.99	response to heat	105	5.12	5.07e-08	2.65e-05
1	6.99	response to abiotic stimulus	162	7.9	6e-08	2.51e-05
2	4.95	mitochondrial part	233	11.37	4.54e-09	2.47e-06
2	4.95	mitochondrial envelope	164	8	4.64e-09	1.26e-06
2	4.95	mitochondrial membrane	146	7.12	2.26e-07	3.07e-05
2	4.95	mitochondrion	306	14.93	3.48e-07	0.000142
2	4.95	mitochondrion	427	20.83	3.65e-07	3.97e-05
2	4.95	mitochondrial inner membrane	103	5.02	2.55e-06	0
2	4.95	organelle inner membrane	106	5.17	5.26e-06	0
2	4.95	organelle envelope	199	9.71	1.55e-05	0.001
2	4.95	envelope	199	9.71	1.55e-05	0.001
2	4.95	mitochondrial membrane part	61	2.98	0.000249	0.011
2	4.95	mitochondrion inner membrane	85	4.15	0.000342	0.045
3	3.3	peroxisome	43	2.1	2.04e-07	3.7e-05
3	3.3	microbody	43	2.1	2.04e-07	3.7e-05
3	3.3	peroxisome	37	1.8	2.67e-06	0.001
3	3.3	microbody part	27	1.32	6.85e-06	0
3	3.3	peroxisomal part	27	1.32	6.85e-06	0
4	3	energy derivation by oxidation of organic compounds	78	3.8	0.000274	0.037
5	2.8	transcription regulator activity	156	7.61	3.82e-06	0.004
5	2.8	regulation of transcription from RNA polymerase II promoter	118	5.76	0.000175	0.028
5	2.8	transcription	227	11.07	0.000239	0.035
7	2.53	sce03040:Spliceosome	34	1.66	1.09e-05	0.000852
8	2.47	transcription regulator activity	156	7.61	3.82e-06	0.004
9	2.47	sce03040:Spliceosome	34	1.66	1.09e-05	0.000852
9	2.47	RNA splicing factor activity, transesterification mechanism	40	1.95	5.06e-05	0.017
9	2.47	spliceosome	42	2.05	0.001	0.039
10	2.28	zinc ion binding	181	8.83	7.9e-05	0.019
10	2.28	transition metal ion binding	238	11.61	0.00016	0.031
11	2.24	mitochondrial respiratory chain complex assembly	19	0.93	4.33e-05	0.013
12	2.07	regulation of carbohydrate metabolic process	26	1.27	5.37e-05	0.014
12	2.07	regulation of carbohydrate biosynthetic process	19	0.93	0.000106	0.022
12	2.07	regulation of cellular carbohydrate metabolic process	22	1.07	0.000114	0.021
15	1.92	sporulation	101	4.93	0.000167	0.029
15	1.92	sporulation resulting in formation of a cellular spore	101	4.93	0.000167	0.029
16	1.89	regulation of transcription from RNA polymerase II promoter	118	5.76	0.000175	0.028
21	1.37	vacuolar protein catabolic process	62	3.02	2.83e-05	0.01
31	1.04	organellar ribosome	42	2.05	0.000367	0.015
31	1.04	mitochondrial ribosome	42	2.05	0.000367	0.015
39	0.92	transcription	227	11.07	0.000239	0.035
C, Yeast DR-suppressed genes:
Cluster	Score	Term	Count	%	p-value	Benjamini
1	26.06	regulation of translation	106	9.25	1.72e-28	3.24e-25
1	26.06	posttranscriptional regulation of gene expression	107	9.34	5.13e-26	9.64e-23
1	26.06	regulation of cellular protein metabolic process	110	9.6	7.35e-26	1.38e-22
2	20.51	intracellular non-membrane-bounded organelle	331	28.88	2.18e-22	1.06e-19
2	20.51	non-membrane-bounded organelle	331	28.88	2.18e-22	1.06e-19
2	20.51	ribonucleoprotein complex	198	17.28	6.26e-19	3.04e-16
3	15.99	cytosolic ribosome	96	8.38	2.2e-35	1.07e-32
3	15.99	protein biosynthesis	127	11.08	5.01e-32	2.1e-29
3	15.99	cytosolic part	97	8.46	2.45e-23	1.19e-20
3	15.99	ribosome	79	6.89	9e-21	3.77e-18
3	15.99	ribonucleoprotein complex	198	17.28	6.26e-19	3.04e-16
3	15.99	cytosolic large ribosomal subunit	50	4.36	1.61e-17	7.8e-15
3	15.99	ribonucleoprotein	109	9.51	1.71e-17	7.18e-15
3	15.99	sce03010:Ribosome	81	7.07	5.05e-17	4.19e-15
3	15.99	cytosol	44	3.84	1.44e-15	6.05e-13
3	15.99	ribosomal protein	82	7.16	2.32e-15	9.77e-13
3	15.99	ribosome	119	10.38	4.33e-15	2.1e-12
3	15.99	ribosomal subunit	88	7.68	4.5e-15	2.21e-12
3	15.99	cytosolic small ribosomal subunit	37	3.23	1.03e-14	5.02e-12
3	15.99	cytosol	142	12.39	2.6e-13	1.26e-10
3	15.99	translation	218	19.02	8.49e-13	1.6e-09
3	15.99	structural constituent of ribosome	83	7.24	5.05e-10	5.08e-07
3	15.99	large ribosomal subunit	50	4.36	2.6e-08	1.26e-05
3	15.99	structural molecule activity	116	10.12	1.19e-07	0.00012
3	15.99	small ribosomal subunit	38	3.32	2.86e-07	0.000139
4	9.98	preribosome	72	6.28	1.85e-20	9.02e-18
4	9.98	ribosome biogenesis	147	12.83	1.59e-19	2.99e-16
4	9.98	ribosome biogenesis	72	6.28	9.47e-18	3.97e-15
4	9.98	ribonucleoprotein complex biogenesis	153	13.35	3.47e-16	6.26e-13
4	9.98	ncRNA metabolic process	150	13.09	2.2e-15	4.18e-12
4	9.98	nucleolus	103	8.99	1.27e-13	6.19e-11
4	9.98	90S preribosome	45	3.93	4.01e-13	1.95e-10
4	9.98	rRNA processing	99	8.64	1.03e-12	1.93e-09
4	9.98	rRNA metabolic process	101	8.81	2.02e-12	3.8e-09
4	9.98	ncRNA processing	123	10.73	2.69e-11	5.05e-08
4	9.98	rrna processing	61	5.32	3.45e-10	1.45e-07
4	9.98	maturation of SSU-rRNA from tricistronic rRNA transcript (SSU-rRNA, 5.8S rRNA, LSU-rRNA)	42	3.66	9.51e-09	1.79e-05
4	9.98	maturation of SSU-rRNA	42	3.66	2.29e-08	4.31e-05
4	9.98	small-subunit processome	25	2.18	2.97e-07	0.000144
4	9.98	nuclear lumen	144	12.57	1.22e-05	0.006
5	8.77	nitrogen compound biosynthetic process	121	10.56	1.93e-12	3.63e-09
5	8.77	amino-acid biosynthesis	48	4.19	2.75e-12	1.15e-09
5	8.77	amine biosynthetic process	65	5.67	9.73e-11	1.83e-07
5	8.77	cellular amino acid biosynthetic process	60	5.24	1.66e-09	3.12e-06
5	8.77	organic acid biosynthetic process	70	6.11	8.48e-09	1.59e-05
5	8.77	carboxylic acid biosynthetic process	70	6.11	8.48e-09	1.59e-05
6	5.46	nucleotide-binding	210	18.32	7.47e-15	3.12e-12
6	5.46	atp-binding	180	15.71	3.45e-12	1.45e-09
6	5.46	nucleotide phosphate-binding region:ATP	104	9.08	4.58e-06	0.009
6	5.46	ribonucleotide binding	210	18.32	2.19e-05	0.022
6	5.46	purine ribonucleotide binding	210	18.32	2.19e-05	0.022
6	5.46	nucleotide binding	246	21.47	2.32e-05	0.023
7	4.96	ribosome assembly	42	3.66	4.4e-12	8.28e-09
7	4.96	ribosomal subunit assembly	32	2.79	6.18e-09	1.16e-05
7	4.96	ribosomal large subunit biogenesis	38	3.32	7.89e-09	1.48e-05
7	4.96	ribosomal large subunit assembly	23	2.01	8.47e-07	0.002
7	4.96	ribonucleoprotein complex assembly	48	4.19	2.05e-06	0.004
8	4.69	glycoprotein	129	11.26	4.01e-08	1.68e-05
8	4.69	gpi-anchor	29	2.53	1.32e-07	5.51e-05
8	4.69	glycosylation site:N-linked (GlcNAc...)	112	9.77	2.99e-07	0.000591
8	4.69	fungal-type cell wall	40	3.49	1.54e-06	0.00075
8	4.69	cell wall	28	2.44	5.56e-06	0.002
8	4.69	propeptide:Removed in mature form	32	2.79	8.81e-06	0.017
8	4.69	extracellular region	36	3.14	1.3e-05	0.006
8	4.69	cell wall	40	3.49	1.45e-05	0.007
8	4.69	external encapsulating structure	40	3.49	1.45e-05	0.007
8	4.69	anchored to membrane	30	2.62	1.9e-05	0.009
8	4.69	Secreted	31	2.71	1.96e-05	0.008
9	4.31	ligase	50	4.36	4.83e-09	2.02e-06
9	4.31	Aminoacyl-tRNA synthetase	22	1.92	1e-07	4.2e-05
9	4.31	tRNA aminoacylation for protein translation	23	2.01	8.47e-07	0.002
9	4.31	tRNA aminoacylation	23	2.01	8.07e-06	0.015
9	4.31	amino acid activation	23	2.01	8.07e-06	0.015
9	4.31	aminoacyl-tRNA ligase activity	22	1.92	8.49e-06	0.009
9	4.31	ligase activity, forming carbon-oxygen bonds	22	1.92	1.46e-05	0.015
9	4.31	ligase activity, forming aminoacyl-tRNA and related compounds	22	1.92	1.46e-05	0.015
10	4.27	ATP	72	6.28	4.22e-06	0.002
11	4.23	preribosome	72	6.28	1.85e-20	9.02e-18
11	4.23	maturation of SSU-rRNA from tricistronic rRNA transcript (SSU-rRNA, 5.8S rRNA, LSU-rRNA)	42	3.66	9.51e-09	1.79e-05
11	4.23	maturation of SSU-rRNA	42	3.66	2.29e-08	4.31e-05
11	4.23	small-subunit processome	25	2.18	2.97e-07	0.000144
12	3.12	sterol biosynthesis	14	1.22	1.63e-05	0.007
12	3.12	Steroid biosynthesis	15	1.31	1.78e-05	0.007
12	3.12	lipid synthesis	21	1.83	8.63e-05	0.036
14	2.65	purine biosynthesis	16	1.4	9.4e-09	3.94e-06
14	2.65	nucleoside monophosphate metabolic process	24	2.09	1.61e-08	3.02e-05
14	2.65	nucleoside monophosphate biosynthetic process	22	1.92	7.16e-08	0.000135
14	2.65	ribonucleoside monophosphate metabolic process	21	1.83	9.98e-08	0.000188
14	2.65	ribonucleoside monophosphate biosynthetic process	20	1.75	3.19e-07	0.000601
14	2.65	purine nucleoside monophosphate metabolic process	17	1.48	8.33e-07	0.002
14	2.65	purine nucleoside monophosphate biosynthetic process	16	1.4	2.77e-06	0.005
14	2.65	purine ribonucleoside monophosphate metabolic process	16	1.4	2.77e-06	0.005
14	2.65	nucleobase, nucleoside, nucleotide and nucleic acid biosynthetic process	51	4.45	5.61e-06	0.011
14	2.65	nucleobase, nucleoside and nucleotide biosynthetic process	51	4.45	5.61e-06	0.011
14	2.65	nucleotide biosynthetic process	48	4.19	6.16e-06	0.012
14	2.65	purine nucleotide biosynthesis	10	0.87	6.56e-06	0.003
14	2.65	purine ribonucleoside monophosphate biosynthetic process	15	1.31	9.06e-06	0.017
15	2.44	endoplasmic reticulum	118	10.3	6.29e-05	0.03
17	2.31	metal ion-binding site:Magnesium	21	1.83	1.86e-05	0.036
18	2.23	replication fork	31	2.71	1.42e-09	6.88e-07
18	2.23	dna replication	34	2.97	6.67e-08	2.8e-05
18	2.23	nuclear replication fork	25	2.18	9.37e-08	4.56e-05
18	2.23	sce03030:DNA replication	20	1.75	0.00021	0.017
19	2.22	glycosyltransferase	33	2.88	2.85e-06	0.001
28	1.77	one-carbon metabolism	10	0.87	2.21e-05	0.009
31	1.68	sce03030:DNA replication	20	1.75	0.00021	0.017
42	1.28	sterol biosynthesis	14	1.22	1.63e-05	0.007
