# Supplementary material for: Dissecting the Gene Network of Dietary Restriction to Identify Evolutionarily Conserved Pathways and New Functional Genes
Source: PLoS Genet. 2012 Aug 9;8(8):e1002834. doi: 10.1371/journal.pgen.1002834 (PMC3415404; doi:10.1371/journal.pgen.1002834)
Supplement: Table S7 — Worm differentially expressed DR-essential genes and homologs. Worm DR-essential genes which exhibit more than 1.5-fold change on the transcriptional level upon DR (intermittent fasting) are listed. (XLS) [file pgen.1002834.s011.xls]

## Sheet: S7
Table S7: Worm differentially expressed DR-essential genes and homologs. DR-essential genes and homologs in the nematode which exhibit more than 1.5-fold change on the transcriptional level upon DR (intermittent fasting) are listed.
Entrez Gene ID	Symbol	Name	Ratio	Homolog symbol
174190	aqp-1	AQuaPorin or aquaglyceroporin related	25.6339	hsp-12.6
177778	alpha-B-crystallin	F38E11.2	19.2104	hsp-12.6
177777	alpha-B-crystallin	F38E11.1	17.9554	hsp-12.6
180589	aqp-7	AQuaPorin or aquaglyceroporin related	4.88436	aqp-1
177389	tag-32	Temporarily Assigned Gene name	3.60454	sams-1
184214	F08H9.3	F08H9.3	3.58501	hsp-12.6
180744	aqp-8	AQuaPorin or aquaglyceroporin related	3.09346	aqp-1
178659	hsp-16.2	Heat Shock Protein	2.60411	hsp-12.6
178660	hsp-16.41	Heat Shock Protein	2.49962	hsp-12.6
191671	his-10	HIStone	2.28146	HHF1
177321	elo-6	fatty acid ELOngation	2.17825	SUR4
181579	dpf-2	Dipeptidyl Peptidase Four (IV) family	2.03834	DAP2
179288	hsp-16.49	Heat Shock Protein	1.96915	hsp-12.6
178532	elo-2	fatty acid ELOngation	1.85957	SUR4
179286	hsp-16.1	Heat Shock Protein	1.85405	hsp-12.6
189074	VZC374L.1	VZC374L.1	1.82815	wis1
180410	F13C5.2	F13C5.2	1.81283	cbp-1
180410	F13C5.2	F13C5.2	1.72082	cbp-1
177612	amidase	B0218.2	1.68662	faah-1
176104	cup-4	Coelomocyte UPtake defective	1.66981	lgc-26
191677	his-31	HIStone	1.65127	HHF1
177790	npr-2	Neuropeptide Receptor family	1.65014	ckr-1 ckr-2
191667	his-1	HIStone	1.62442	HHF1
178066	his-64	HIStone	1.60595	HHF1
179233	his-5	HIStone	1.60035	HHF1
184647	nlp-7	Neuropeptide-Like Protein	1.55284	nlp-7
179267	his-18	HIStone	1.53804	HHF1
177355	C06E7.1	C06E7.1a	1.53243	sams-1
184215	F08H9.4	F08H9.4	1.52301	hsp-12.6
172582	cyc-1	C54G4.8	1.50264	CYT1
172339	ZC328.2	ZC328.2	0.418061	MSN2 MSN4
186113	hsp-17	Heat Shock Protein	0.360939	hsp-12.6
191688	ins-7	INSulin related	0.0502617	ins-7
