# Supplementary material for: Dissecting the Gene Network of Dietary Restriction to Identify Evolutionarily Conserved Pathways and New Functional Genes
Source: PLoS Genet. 2012 Aug 9;8(8):e1002834. doi: 10.1371/journal.pgen.1002834 (PMC3415404; doi:10.1371/journal.pgen.1002834)
Supplement: Table S8 — Fly differentially expressed DR-essential genes and homologs. Fruit fly DR-essential genes and homologs which exhibit more than 1.2-fold change on the transcript level at the age of 10 (A) or 40 days (B) are listed. (XLS) [file pgen.1002834.s012.xls]

## Sheet: S8
Table S8: Fly differentially expressed DR-essential genes and homologs. Fruit fly DR-essential genes and homologs which exhibit more than 1.2-fold change on the transcript level at the age of 10 (A) or 40 days (B) are listed.
A, 10d:
Entrez Gene ID	Symbol	Name	Ratio	Homolog symbol
33923	CG11319	CG11319	1.40025	DAP2
42162	sr	stripe	1.39781	MSN2 MSN4
326221	CG32557	CG32557	1.32765	FET3
32278	HDAC4	HDAC4	1.30006	HDA1
37546	dve	defective proventriculus	1.26552	dve-1
34258	CG3759	CG3759	1.23424	FET3
39228	klu	klumpfuss	1.21835	MSN2 MSN4
318918	CG33182	CG33182	0.745247	GIS1
49809	Rbp2	RNA-binding protein 2	0.735461	drr-2
B, 40d:
Entrez Gene ID	Symbol	Name	Ratio	Homolog symbol
326221	CG32557	CG32557	1.77391	FET3
32278	HDAC4	HDAC4	1.24841	HDA1
42162	sr	stripe	1.23483	MSN2 MSN4
42655	CG5326	CG5326	0.702285	SUR4
318918	CG33182	CG33182	0.65668	GIS1
43242	CG5521	CG5521	0.648521	gig
49809	Rbp2	RNA-binding protein 2	0.498072	drr-2
