# Supplementary material for: Dissecting the Gene Network of Dietary Restriction to Identify Evolutionarily Conserved Pathways and New Functional Genes
Source: PLoS Genet. 2012 Aug 9;8(8):e1002834. doi: 10.1371/journal.pgen.1002834 (PMC3415404; doi:10.1371/journal.pgen.1002834)
Supplement: Table S9 — Fly translational differentially expressed DR-essential genes and homologs. DR-essential genes and homologs in fruit fly which exhibit more than 1.5-fold change on the translational level are listed. (XLS) [file pgen.1002834.s013.xls]

## Sheet: S9
Table S9: Fly translational differentially expressed DR-essential genes and homologs. DR-essential genes and homologs in fruit fly which exhibit more than 1.5-fold change on the translational level are listed.
Probe ID	Entrez Gene ID	Symbol	Name	Ensembl Gene ID	Ratio	Homologs symbol
1631197_at	41210	CG8534	CG8534	FBgn0037761	33.6294	SUR4
1623217_at	40152	CG8743	CG8743	FBgn0036904	2.4298	cup-5
1629220_at	39150	Ilp2	Insulin-related peptide	FBgn0036046	2.39192	Ilp2
1623881_s_at	31480	Sirt4	Sirt4	FBgn0029783	2.2433	HST2
1623121_at	43242	CG5521	CG5521	FBgn0039466	1.84597	gig
1633102_at	40900	Ubc84D	Ubiquitin conjugating enzyme 84D	FBgn0017456	1.81826	ubc-18
1635151_at	44007	COQ7	COQ7	FBgn0029502	1.7302	clk-1
1627577_at	38870	CG7409	CG7409	FBgn0035817	1.69617	hsp-12.6
1630049_at	39074	CG4461	CG4461	FBgn0035982	1.63565	hsp-12.6
1635121_a_at	37581	Vps20	Vps20	FBgn0034744	1.59507	VPS20
1639158_at	39603	CG13473	CG13473	FBgn0036442	1.53734	trx-1
1636463_at	33833	Ucp4B	Ucp4B	FBgn0031758	1.53191	Bmcp
1627781_at	33833	Ucp4B	Ucp4B	FBgn0031758	1.52802	Bmcp
1634533_at	37035	UbcD10	Ubiquitin conjugating enzyme 10	FBgn0026316	1.51428	ubc-18
1624109_s_at	40567	CG31522	CG31522	FBgn0051522	0.738593	SUR4
1638067_a_at	34021	CG5261	CG5261	FBgn0031912	0.734211	LAT1
1628833_at	34776	CG7311	CG7311	FBgn0028848	0.731706	GUT2
1638324_s_at	42657	CG6921	CG6921	FBgn0038985	0.730339	SUR4
1623833_at	34509	CG7309	CG7309	FBgn0032314	0.727908	Indy
1629788_at	318918	CG33182	CG33182	FBgn0053182	0.725348	GIS1
1625114_at	35115	Cyp310a1	Cyp310a1	FBgn0032693	0.723493	ERG5
1625125_at	32441	CG5599	CG5599	FBgn0030612	0.71929	LAT1
1634318_at	42659	CG33110	CG33110	FBgn0053110	0.709815	SUR4
1629371_at	39245	Elo68beta	Elongase 68beta	FBgn0036128	0.691894	SUR4
1635207_at	326221	CG32557	CG32557	FBgn0052557	0.690304	FET3
1641566_s_at	40049	Indy	I'm not dead yet	FBgn0036816	0.657208	Indy
1625678_at	37733	Pi3K59F	Phosphotidylinositol 3 kinase 59F	FBgn0015277	0.646092	vps-34
1624083_s_at	48552	M(2)21AB	Minute (2) 21AB	FBgn0005278	0.64563	sams-1
1628841_at	40567	CG31522	CG31522	FBgn0051522	0.644011	SUR4
1629511_at	42655	CG5326	CG5326	FBgn0038983	0.632301	SUR4
1623589_a_at	42655	CG5326	CG5326	FBgn0038983	0.535805	SUR4
1630006_at	42658	CG5278	CG5278	FBgn0038986	0.470749	SUR4
1623550_at	35178	Phlpp	PH domain leucine-rich repeat protein phosphatase	FBgn0032749	0.218832	CYR1
1625929_a_at	32688	CG9059	CG9059	FBgn0030810	-0.117586	DAP2
1636303_at	31444	dhd	deadhead	FBgn0011761	-0.218908	trx-1
1632561_at	35494	CG30437	CG30437	FBgn0050437	-2.20778	FET3
