# Supplementary material for: Dissecting the Gene Network of Dietary Restriction to Identify Evolutionarily Conserved Pathways and New Functional Genes
Source: PLoS Genet. 2012 Aug 9;8(8):e1002834. doi: 10.1371/journal.pgen.1002834 (PMC3415404; doi:10.1371/journal.pgen.1002834)
Supplement: Table S10 — Mammalian DR-differentially expressed DR-essential genes and orthologs. DR-essential genes and orthologs in mammals which were commonly differentially expressed across different tissues upon DR are listed. The enrichment of differential expression is indicated as + (upregulated), −(downregulated) and +/− (both and up- and downregulated). (XLS) [file pgen.1002834.s014.xls]

## Sheet: S10
Table S10: Mammalian DR-differentially expressed DR-essential genes and orthologs. DR-essential genes and orthologs in mammals which were commonly differentially expressed across different tissues upon DR are listed. The enrichment of differential expression is indicated as + (upregulated), - (downregulated) and +/- (both and up- and downregulated).
Symbol	Change	Name	Homologs symbol
Mat1a	+	methionine adenosyltransferase I, alpha	sams-1
Rab9	+	RAB9, member RAS oncogene family	YPT7
Gpd2	+	predicted gene 14571	GUT2
Crebbp	+	CREB binding protein	cbp-1
Cox5b	+	predicted gene 12859	CG11015
Mast4	+	microtubule associated serine/threonine kinase family member 4	RIM15
Foxo3	+	forkhead box O3	daf-16 foxo
Dlat	+	dihydrolipoamide S-acetyltransferase (E2 component of pyruvate dehydrogenase complex)	LAT1
Elovl6	+	ELOVL family member 6, elongation of long chain fatty acids (yeast)	SUR4
Irs2	+	insulin receptor substrate 2	chico
Adh1	+	alcohol dehydrogenase 1 (class I)	SFA1
Cyb5r4	+	cytochrome b5 reductase 4	PGA3
Hif3a	+	hypoxia inducible factor 3, alpha subunit	hif-1
Ube2l3	+/-	ubiquitin-conjugating enzyme E2L 3	ubc-18
Ywhaq	+/-	tyrosine 3-monooxygenase/tryptophan 5-monooxygenase activation protein, theta polypeptide	BMH1 BMH2
Prlr	+/-	prolactin receptor	Ghr
Gck	-	glucokinase	HXK2
Dpp9	-	dipeptidylpeptidase 9	DAP2
Hif1a	-	hypoxia inducible factor 1, alpha subunit	hif-1
Rras	-	Harvey rat sarcoma oncogene, subgroup R	RAS2
Hspb2	-	heat shock protein 2	hsp-12.6
Egr1	-	predicted gene 13653	MSN2 MSN4
Elovl5	-	ELOVL family member 5, elongation of long chain fatty acids (yeast)	SUR4
Hspb1	-	heat shock protein 1	hsp-12.6
Ghr	-	growth hormone receptor	Ghr
Sc5d	-	sterol-C5-desaturase (fungal ERG3, delta-5-desaturase) homolog (S. cerevisae)	ERG3
Rps6ka3	-	ribosomal protein S6 kinase polypeptide 3	SCH9
Ywhag	-	tyrosine 3-monooxygenase/tryptophan 5-monooxygenase activation protein, gamma polypeptide	BMH1 BMH2
Irs3	-	insulin receptor substrate 3	chico
Phb	-	prohibitin	phb-1
Rras2	-	related RAS viral (r-ras) oncogene homolog 2	RAS2
