# Supplementary material for: Dissecting the Gene Network of Dietary Restriction to Identify Evolutionarily Conserved Pathways and New Functional Genes
Source: PLoS Genet. 2012 Aug 9;8(8):e1002834. doi: 10.1371/journal.pgen.1002834 (PMC3415404; doi:10.1371/journal.pgen.1002834)
Supplement: Table S11 — Commonly DR-differentially expressed DR-essential genes across species-boundaries. Orthologous groups which are commonly differentially expressed upon DR in yeast, worm, and fly are listed. (XLS) [file pgen.1002834.s015.xls]

## Sheet: S11
Table S11: Commonly DR-differentially expressed DR-essential genes across species-boundaries. Orthologous groups which are commonly differentially expressed upon DR in yeast, worm, and fly are listed.
DR-essential	Orthologs group
	HNT3 F21D5.5 CG9601 CG5316
	CG8112 ARE2 B0395.2
	F47G6.2 acs-1 CG12512 PCS60 F11A3.1 CG9993 acs-2 CG11391 CG11407 CG11453 CG18586 CG5568 acs-11
	Y40B1B.7 CG14210 CGR1
	aat-5 F23F1.6 aat-4 CG7255 B0454.6 CG5535 aat-8 CG12531 MUP3 slif
	CG8417 PMI40 C05C8.7
	PDR12 CG4822 wht-1
	Mur89F C12D12.1 CG4835 CG32642 Mur2B dp clec-223 Muc4B Muc96D K06A9.1 CG17211 Muc14A MUC1 T06D8.1 CG15721 T19D12.1 CG11073 H43E16.1 Muc68D CG14470
	RRM3 PIF1 Y53F4B.26 CG3238
	UBC4 CG5440 let-70 UBC5
	desat2 OLE1 fat-5 fat-7
	CG7299 B52 NPL3 F15E6.3 fipr-21 CG8157 CG8160
	SER33 CtBP C31C9.2 SER3
	CG9962 HRR25 M04F3.3 R90.1 C38C3.4
	v(2)k05816 fasn-1 CG3523 CEM1
	CG7882 CG14606 CG3285 CG8249 VPS73 CG8837 sut4 CG15408 K09C4.1 sut2 CG1208 F14E5.1 C35A11.4 Tret1-2 Y39E4B.5 K09C4.5
	stc-1 Hsp68 Hsp70Bc SSA3 SSA2 F44E5.4 Hsp70Ab Hsp70Ba hsp-70
	IFA38 CG31810 CG13284 let-767 stdh-1 CG1444
	His3.3A his-71 HHT2
	CAB1 uvt-3 CG5828 pnk-1
	Gpdh gpdh-1 GPD1
	CHK1 CG4945 kin-33 R02C2.1 kin-34 CG11221 Y43D4A.6
	CG14199 KSH1 K07F5.15
	CG13364 F49C12.11 TMA7
	STV1 VPH1 CG7678 vha-6
	PHO13 CG11291 C45E5.1 CG5577 CG15739 nitrophenylphosphatase CG32487 CG2680
	ZK792.7 CDC1 CG8455 CG8889
	RBG2 C02F5.3 CG6195
	C25G4.2 CG5412 FSH1
	TAF11 Taf11 taf-11.3
	Aminopeptidase CG7653 AAP1 CG5849 CG31233 CG31198
	CG5070 Cpr47Ef CG5778 CG14327 grsp-4 CG12523 Ipod RNQ1 CG10597
	gei-8 GAL11 CG13847
	fs(1)h BDF1 F13C5.2 F40F12.7
	YCF1 mrp-4 MRP
	SPC3 Spase22-23 K12H4.4
	MRK1 Pk34A RIM11 Y106G6D.4
	CG18347 Y43C5B.3 AGC1 CG5805
	CycB3 cyb-3 CLB1 CLB6 CLB2 CycB cyb-2.2 CLB4
	CG12943 Y38H6C.17 Y18D10A.23 CG13646 C44B7.6 AVT3 CG16700 F21D12.3
	sqd H28G03.1 HRP1 Rbp6 Hrb87F Hrb98DE Rb97D
	CG5157 CG3566 CG6870 CYB5 C31E10.7
	CG10602 protease LAP2
	F21D5.3 CG42345
	CG6052 CG42816 CG1494 bw CG33173 abt-4
	ADH5 sodh-1 ADH2 ADH3 CG1600
	mbc ced-5
	EMI5 CG14757 Y57A10A.29 CG12895
	Mef2 RLM1 mef-2
	CG32812 CNB1 cnb-1 elm F59D6.7 CanB
	Bem46 CG33096 F01D5.8
	SMX3 SmF CG9344 snr-5
	bbc CPT1 CG7149 EPT1 phosphotransferase
	bsk HOG1 Y51B9A.9
	CG4500 FAA2 T08B1.6
	T23G7.3 CG11180 PXR1
	ulp-4 ULP2 CG12717
	CG13893 cgr-1 T23G5.2 SEC14
	CG1673 BAT1 bcat-1
	Cct2 PCT1 F08C6.2
	F49E12.9 F49E12.10 ERG25 CG11162
	URH1 Y43F8C.13 F13H8.3 CG12177
	SUI1 CG17737 T27F7.3
	GPX2 PHGPx C11E4.2 GPX1 T09A12.2 C11E4.1
	CG4769 cyc-1 CYT1
	egl-3 KEX2 Fur1 aex-5 kpc-1
	MSC2 T18D3.3 CG31860
	T25B9.1 HEM1 CG10361
	His2B:CG17949 his-22 his-48 his-4 his-8 his-44 HTB2
	ZC449.5 Y55B1BR.3 FUN12 CG32251
	CG3224 Y56A3A.18 BUD20
	ers-3 CG4573 MSE1
	C48B4.1 F08A8.3 CG9527 F08A8.2 CG17544 CG4586 POX1
	GLT1 CG9674 W07E11.1
	SMD2 SmD2 snr-4
	MAK16 Rbm13 C16A3.6
	ADE5,7 ade3 GARS/AIRS/GART
	Chd3 chd-3 CHD1
Yes	Sam-S SAM2 C06E7.1 SAM1 tag-32
	CG7519 Y54E5A.5
	C43H6.3 CG31715 HOS4
	T22H6.2 CG7470 PRO2
	NUP100 F11E6.3 Muc91C
	opt-3 yin CG2930 PTR2 opt-1 opt-2
	dao-3 ADE3 Nmdmc
	C29F7.3 URA6 Adk1
	Pask PSK1 prk-1 PSK2
	hke-4.2 CG10006 YKE4
	Cha CAT2 cpt-5
	HUT1 Papst2 pst-1
	F42G9.1 Pp2C1 PTC2
	PAB1 pab-2 shep pab-1
	DNF1 tat-3 DNF2 CG14741
Yes	FEN1 bond CG5278 CG31523 elo-6 SUR4 CG31522 elo-2 CG8534 CG9458 CG5326
	VPS33 Vps33B vps-33.2
	CG11241 C16A3.10 CAR2 aminotransferase
	CG14744 ncx-1 CG12376
	Faf UBX3 ubxn-3
	RpS29 RPS29B rps-29
	GLG2 Glycogenin uvt-5
