# Supplementary material for: Dissecting the Gene Network of Dietary Restriction to Identify Evolutionarily Conserved Pathways and New Functional Genes
Source: PLoS Genet. 2012 Aug 9;8(8):e1002834. doi: 10.1371/journal.pgen.1002834 (PMC3415404; doi:10.1371/journal.pgen.1002834)
Supplement: Table S12 — Yeast transcription factors regulating DR-differentially expressed genes. Transcription factors with highest specificity to regulate DR-induced (A) or DR-suppressed genes, as well as those which have the highest significance for regulating DR-induced (C) or DR-suppressed (D) genes are listed. Regulatory, physical and genetic p-values correspond to the p-value found in a gene-regulatory, physical-interaction, and genetic-interaction network, respectively. (XLS) [file pgen.1002834.s016.xls]

## Sheet: S12
Table S12: Yeast transcription factors regulating DR-differentially expressed genes. Transcription factors with highest specificity to regulate DR-induced (A) or DR-suppressed genes, as well as those which have the highest significance for regulating DR-induced (C) or DR-suppressed (D) genes are listed. Regulatory, physical and genetic p-values correspond to the p-value found in a gene-regulatory…
A, Transcrption factors with highest specificity for DR-induced genes:							B, Transcription factors with highest specificity for DR-suppressed genes:
Factor	Total	Specific	Ratio (specific/total)	Factor fold-change			Factor	Total	Specific	Ratio (specific/total)	Factor fold-change
Ume1	4	3	0.75	-1.3			Rpn10	1	1	1	-1.02
Gis1	191	97	0.51	2.18			Hpc2	1	1	1	1.12
Hot1	70	32	0.46	5.63			Elp6	1	1	1	-1.39
Ime1	17	7	0.41	1.43			Dig2	1	1	1	1.89
Mig1	239	93	0.39	4.23			Rdr1	7	3	0.43	-1.16
Xbp1	179	67	0.37	3.89			Rtg2	5	2	0.4	-1.35
Ume6	238	89	0.37	1.62			Mga2	27	10	0.37	3.11
Cst6	193	68	0.35	2.76			Ifh1	308	114	0.37	2.44
Hsf1	571	196	0.34	2.94			Swi6	177	60	0.34	-3.42
Sko1	335	113	0.34	-1.8			Mot3	133	45	0.34	7.29
Yrr1	92	31	0.34	3.15			Pdr3	546	176	0.32	1.81
Adr1	443	146	0.33	5.27			Bas1	137	44	0.32	1.05
Sok2	1034	318	0.31	-1.13			Mss11	67	21	0.31	-1.03
Hac1	213	65	0.31	1.23			Rgt1	63	19	0.3	1.14
Mth1	69	21	0.3	2.85			Stb1	41	12	0.29	1.19
Nrg1	399	118	0.3	2.11			Sfp1	2183	637	0.29	4.48
Cdc14	75	22	0.29	3.18			Gcn4	574	155	0.27	-1.83
Cbf1	331	97	0.29	-1.03			Opi1	26	7	0.27	2.97
Gzf3	147	43	0.29	1.96			Swi4	583	156	0.27	-1.64
Ste12	1364	397	0.29	-2.07			Stb5	339	88	0.26	1.29
Pho4	372	107	0.29	1.96			Yap1	1824	473	0.26	3.71
Rdr1	7	2	0.29	-1.16			Ppr1	27	7	0.26	-1.08
Hap1	189	54	0.29	1.33			Ndt80	35	9	0.26	2.65
Haa1	14	4	0.29	1.36			Ume1	4	1	0.25	-1.3
Hap4	426	121	0.28	-3.83			Msn1	44	11	0.25	2.16
Msn4	503	142	0.28	-1.31			Rpn4	1023	254	0.25	3.81
Ecm22	270	76	0.28	1.87			Ash1	114	28	0.25	-2.11
Hap3	185	51	0.28	1.33			Upc2	208	50	0.24	-5.15
Msn2	908	249	0.27	2.89			Met31	121	29	0.24	1.93
Hap2	196	53	0.27	2.41			Ecm22	270	64	0.24	1.87
Rgt1	63	17	0.27	1.14			Fhl1	863	203	0.24	1
Dal82	167	45	0.27	1.37			Phd1	520	121	0.23	1.08
Skn7	419	109	0.26	1.37			Pho4	372	86	0.23	1.96
Stp2	341	88	0.26	4.74			Rim101	208	48	0.23	1.77
Gts1	62	16	0.26	2.01			Hir1	65	15	0.23	-1.4
Tec1	537	138	0.26	-1.15			Dal81	249	57	0.23	-1.09
Hap5	195	50	0.26	1.56			Ino2	163	37	0.23	-1.3
Stp1	232	59	0.25	2.92			Spt23	53	12	0.23	3.49
Gln3	177	45	0.25	2.76			Gln3	177	40	0.23	2.76
Rtg3	218	55	0.25	1.17			Tec1	537	121	0.23	-1.15
Ino4	635	160	0.25	3.83			Rap1	1226	276	0.23	1.12
Spt2	20	5	0.25	1.09			Pdr1	653	147	0.23	2.08
Pdr1	653	163	0.25	2.08			Ixr1	120	27	0.23	2.37
Mot3	133	33	0.25	7.29			Hac1	213	47	0.22	1.23
Rfx1	198	49	0.25	1.51			Ino4	635	137	0.22	3.83
Rtg1	126	31	0.25	-1.53			Haa1	14	3	0.21	1.36
Gcr2	187	46	0.25	3.6			Gis2	19	4	0.21	-2.2
Upc2	208	51	0.25	-5.15			Rfx1	198	41	0.21	1.51
Fhl1	863	210	0.24	1			Msn2	908	188	0.21	2.89
Kar4	29	7	0.24	-3.45			Cup9	93	19	0.2	2.31
Hcm1	249	60	0.24	-1.88			Gcr2	187	38	0.2	3.6
C, Transcription factors with the highest significance for regulating DR-induced genes:
Factor	Fold-change	Specific	Total	Specificity	Regulatory p-Value	Physical p-Value	Genetic p-Value
Hsf1	2.94	196	571	0.343257	7.17e-07	0.009971	0.016704
Mig1	4.23	93	239	0.389121	2.16e-06	0.029526	0.046007
Sok2	-1.13	318	1034	0.307544	4.5e-06	0.225541	0.827368
Hot1	5.63	32	70	0.457143	7.05e-05	0.047859	1
Sko1	-1.8	113	335	0.337313	7.75e-05	0.455591	0.479822
Xbp1	3.89	67	179	0.374302	0.000187	0.267689	0.328344
Adr1	5.27	146	443	0.329571	0.000374	0.051379	0.122607
Cst6	2.76	68	193	0.352332	0.000533	1	0.59377
Ste12	-2.07	397	1364	0.291056	0.001326	0.327857	0.851836
Reb1	2.94	97	318	0.305031	0.006279	0.183783	0.554111
Ume6	1.62	89	238	0.37395	0.019912	0.828255	0.875104
Pho4	1.96	107	372	0.287634	0.0329	0.983288	1
Yrr1	3.15	31	92	0.336957	0.038802	0.26501	1
Nrg1	2.11	118	399	0.295739	0.040087	0.622164	0.743522
Cbf1	-1.03	97	331	0.293051	0.045022	1	0.863518
D, Transcription factors with the highest significance for regulating DR-suppressed genes:
Factor	Fold-Change	Specific	Total	Specificity	Regulatory p-Value	Physical p-Value	Genetic p-Value
Ifh1	2.44	114	308	0.37013	8.12e-10	1	0.269074
Pdr3	1.81	176	546	0.322344	4.79e-09	0.388288	0.18343
Sfp1	4.48	637	2183	0.2918	1.41e-08	5.8e-05	0.000185
Yap1	3.71	473	1824	0.25932	1.68e-06	0.920403	0.753769
Swi6	-3.42	60	177	0.338983	0.000137	0.854726	0.409978
Gcn4	-1.83	155	574	0.270035	0.000413	0.468998	0.124888
Mot3	7.29	45	133	0.338346	0.000457	0.158636	0.88156
Bas1	1.05	44	137	0.321168	0.000826	0.141151	0.626874
Swi4	-1.64	156	583	0.267581	0.002135	0.429535	0.801937
Sut1	4.03	23	68	0.338235	0.01077	1	0.687413
Stb5	1.29	88	339	0.259587	0.014959	1	0.882288
Pho2	1.8	51	166	0.307229	0.02403	1	0.831775
Tec1	-1.15	121	537	0.225326	0.025225	0.081465	0.042064
Fkh1	-1.54	63	239	0.263598	0.030968	0.727048	1
Mss11	-1.03	21	67	0.313433	0.031481	1	0.591634
Fhl1	1	203	863	0.235226	0.039136	0.066767	0.023164
Upc2	-5.15	50	208	0.240385	0.042179	0.015963	0.023197
Mga2	3.11	10	27	0.37037	0.043212	0.207018	0.479377
Mcm1	1.08	99	402	0.246269	0.045453	0.432312	1
