# Supplementary material for: Dissecting the Gene Network of Dietary Restriction to Identify Evolutionarily Conserved Pathways and New Functional Genes
Source: PLoS Genet. 2012 Aug 9;8(8):e1002834. doi: 10.1371/journal.pgen.1002834 (PMC3415404; doi:10.1371/journal.pgen.1002834)
Supplement: Table S13 — cis -regulatory motif enrichment in yeast DR-differentially expressed genes. Motifs corresponding to transcription factors were used to scan the genome for the presence within the 500 bp upstream regions of DR-differential expressed genes. (XLS) [file pgen.1002834.s017.xls]

## Sheet: S13
Table S13: cis-regulatory motif enrichment in yeast DR-differentially expressed genes. Motifs corresponding to transcription factors were used to scan the genome for the presence within the 500 bp upstream regions of DR-differential expressed genes.
Motif	Factor	# Genome	# Delta	# Up	# Down	Delta p	Up p	Down p	Delta q	Up q	Down q
GRTGACGTNRNC	STF1	2	2	1	1	0	0	0	0	0	0
ANANTTTTATKRCC	Cdx-3 Cdx-2	2	2	1	1	0	0	0	0	0	0
NTTTCGCGCS	E2F-1	2	2	1	1	0	0	0	0	0	0
ATGTTWAYATAA	VBP TEF TEF-xbb1 Thyrotroph	2	2	1	1	0	0	0	0	0	0
CCGGSNNNANNAWWT	MeCP-2 MECP2 MECP-2	2	2	1	1	0	0	0	0	0	0
GHCACGTCAC	HBP-1a	2	2	1	1	0	0	0	0	0	0
NGCTCAGCGCN	CDC5	2	1	0	1	0	1	0	0	1	0
GRGAAAMBBWCAGS	PTF1-beta	2	1	0	1	0	1	0	0	1	0
NNNGGKTGCCCSNNNNNN	HIC-1-isoform2 HIC1	1	1	0	1	0	1	0	0	1	0
NNYTCYGCCTRGRSM	HMO1	2	1	0	1	0	1	0	0	1	0
CACCCATACA	RAP1	2	1	0	1	0	1	0	0	1	0
CCGTTAACGG	LEU3	1	1	0	1	0	1	0	0	1	0
YACATTCCWSNG	TEF	2	1	0	1	0	1	0	0	1	0
NNNVCCACGTGGNMVNN	PIF3	2	1	0	1	0	1	0	0	1	0
GGCGAGATCT	SKN7	1	1	0	1	0	1	0	0	1	0
CCAWAAATAG	RIN	3	2	0	2	0	1	0	0	1	0
CGGACGTT	MIZF	1	1	0	1	0	1	0	0	1	0
RRTGACGTSANC	STF1	1	1	0	1	0	1	0	0	1	0
NAANNNAGATCTACRNNNNN	Gat3 GAT3	1	1	0	1	0	1	0	0	1	0
AGCTGTCANNA	TGIF TGIF1 TGIF-isoform2	2	1	0	1	0	1	0	0	1	0
AGAACAAAGAAA	STE11	2	2	0	2	0	1	0	0	1	0
TGACGTCASYN	CREM	1	1	0	1	0	1	0	0	1	0
GRTGACGTCAKCA	TGA2	1	1	0	1	0	1	0	0	1	0
CGGCCATCT	NF-muE1	2	1	0	1	0	1	0	0	1	0
NCACCTGYYNCNKN	E2A	3	2	0	2	0	1	0	0	1	0
GSCCSCRGGCNRNRNN	AP-2beta AP-2 AP-2alpha AP-2gamma AP-2alphaA AP-2alphaB	1	1	0	1	0	1	0	0	1	0
RMMAWSTGKSGYGSC	MET4	1	1	0	1	0	1	0	0	1	0
NNGNNNAWYTCCGCCNNNNNN	Cha4 CHA4	1	1	0	1	0	1	0	0	1	0
YYYATTGTTCTC	ROX1	2	2	0	2	0	1	0	0	1	0
NNNNGNRTCTGGMWTT	Hand1:E47 E47 E12 E2A EHAND	2	2	0	2	0	1	0	0	1	0
HGCCGGTACCGGYB	LEU3	1	1	0	1	0	1	0	0	1	0
NNNTAATTNNCATTANCN	CART1 Cart-1	1	1	0	1	0	1	0	0	1	0
NGCTGAGTCAN	MAF	1	1	0	1	0	1	0	0	1	0
WNRTAATARACAARWNWN	BR-C Z1 BR-C	1	1	0	1	0	1	0	0	1	0
GNYNAAAWTTTTTCACTNNNN	STB3 Stb3	1	1	0	1	0	1	0	0	1	0
NNNMRCAGGTGTTMNN	E47	1	1	0	1	0	1	0	0	1	0
ACCGTCACTGC	ZAP1	1	1	0	1	0	1	0	0	1	0
AMTGCACCCADTT	RCS1	2	1	0	1	0	1	0	0	1	0
NNRNTAATTAGYNCAN	ipf1 Ipf1	1	1	0	1	0	1	0	0	1	0
WNNGMCACGTC	XBP1	3	2	0	2	0	1	0	0	1	0
TTTGCN{97}GCAAA	MSS11 FLO8	2	1	0	1	0	1	0	0	1	0
ARATGTAYGGRTGTA	IFH1	2	2	0	2	0	1	0	0	1	0
NCSCGCSAAAN	E2F:DP:E4 E2F:DP E2F-3a E2F-4 E2F-3 E2F-1 E2F E2F-3A DP-1 E2F-3B	2	1	0	1	0	1	0	0	1	0
NNNNTTAATTAATNNNC	HOXA7	1	1	0	1	0	1	0	0	1	0
THCYAAAAATGGAAA	AP3:PI DEF:GLO MADS-B	1	1	0	1	0	1	0	0	1	0
GATTGATKGNNS	Pbx1a:ipf1 Pbx1b:Prep1 Pbx2:HOXC6 Pbx1a:PREP1 Pbx1a:HOXB7 PBX2 Pbx3b Pbx1a:HOXB8 Pbx3a Pbx1:HOXB1 Pbx1b:PREP1 Pbx1a Pbx1b Pbx1 Pbx3a:PREP1 Pbx2:Prep1 Pbx Pbx2 Pbx3 PBX1 Pbx2:PREP1 Pbx1a:HOXC6 Pbx3a:HOXC6 Pbx1:Prep1	5	4	0	4	0	1	0	0	1	0
ANWGCAATTAAG	Ftz	3	2	0	2	0	1	0	0	1	0
TTCTTTATGGT	ZAP1	1	1	0	1	0	1	0	0	1	0
CWCAGCTGGN	AP-4 TFAP4	3	3	2	1	0	0	0.0730545	0	0	1
GGANTTYCCCWN	NF-kappaB1-p50:RelA-p65 p50:RelA-p65 P50:RELA-P65	3	2	1	1	0	0.104788	0.0730545	0	0.591671	1
GSCACGMGMC	HES1	3	2	1	1	0	0.104788	0.0730545	0	0.591671	1
CGNNYTAATTARNNNNN	Alx-4	3	2	1	1	0	0.104788	0.0730545	0	0.591671	1
NNNAACTAATTARKNN	En1 En-1	3	2	1	1	0	0.104788	0.0730545	0	0.591671	1
NNNCRYTAATTARKNNW	lhx6-isoform1 lhx6-isoform2 lhx6.1-isoform2 lhx6 lhx6.1-isoform1 lhx6.1	3	2	1	1	0	0.104788	0.0730545	0	0.591671	1
ACCGGAAGNG	NRF-2/GABP GABP	3	2	1	1	0	0.104788	0.0730545	0	0.591671	1
NNNGGTGCACCYNT	ApiAP2	3	2	1	1	0	0.104788	0.0730545	0	0.591671	1
ATGTGAAAT	INO4 INO2	4	3	2	1	0	0.0293722	0.137804	0	0.286085	1
NNNGGTMATAAAANNN	CDX-1 Cdx-1 Cdx-1-isoform1	8	7	5	2	0	0.00162281	0.144126	0	0.0311722	1
NNNNNYCGGAAAAAYTNNNN	RGT1 Rgt1	5	4	3	1	0	0.00771649	0.20548	0	0.105117	1
NRRGCTCGCCNN	ZBED6	5	4	3	1	0	0.00771649	0.20548	0	0.105117	1
NRRGCMATAAAANNNN	HOXB9	5	4	3	1	0	0.00771649	0.20548	0	0.105117	1
TAGGGTTGR	Tbf1	6	6	5	1	0	0	0.274987	0	0	1
KYTGGGAGGN	Ikaros	8	7	6	1	0	0.000114439	0.410753	0	0.00232215	1
ANNRCTAATTAGYNNNN	S8	1	1	1	0	0	0	1	0	0	1
NNNNNGACGCGTCANNNNNA	MBP1 Mbp1	1	1	1	0	0	0	1	0	0	1
TAYCGTRTNDMRTGAT	ABF1	1	1	1	0	0	0	1	0	0	1
GTGGGCCCCN	TCP11	1	1	1	0	0	0	1	0	0	1
NWAWNTAGGTCAN	RORalpha2 RORalpha	3	2	2	0	0	0	1	0	0	1
ATCACCCCAC	SRE-1	2	1	1	0	0	0	1	0	0	1
GGGGNTTTCC	NF-kappaB2-p52:RelB RelB:p52 (NF-kappaB) p50:RelA-p65	1	1	1	0	0	0	1	0	0	1
TTTSGCGCGMNR	E2F E2F:DP E2F-1	1	1	1	0	0	0	1	0	0	1
CNNGMCACGTGN	MAX	1	1	1	0	0	0	1	0	0	1
YTTCCNAAWNNGGWA	MCM1	1	1	1	0	0	0	1	0	0	1
SMHNRAAAAWATCTANN	CCA1	1	1	1	0	0	0	1	0	0	1
NYSTCACGTGABNN	Stra13	1	1	1	0	0	0	1	0	0	1
YGAMCTNNASTRACCYN	COUP RXR-alpha COUP-TF1 COUP-TF2 SXR:RXR-alpha NR1B1:RXR-alpha BXR-beta LXR-beta RXR-beta2 PXR-isoform1A:RXR-beta PXR-isoform3 PXR-isoform2:RXR-alpha NR1B1:RXR-gamma LXR-alpha PXR NR1B2 NR1B1 SXR CAR LXRalpha-isoform1 CAR:RXR-alpha LXR, PXR, CAR, COUP, RAR RXR-beta1 NR1B1-isoform2 PXR-isoform1 PXR-isoform2 NR1B1-isoform1 PXR-isoform1A:RXR-alpha PXR-isoform1:RXR-alpha CAR2:RXR-alpha COUP-TFI PXR-i…	1	1	1	0	0	0	1	0	0	1
NNCATCAATCAANNW	Pbx-1b	1	1	1	0	0	0	1	0	0	1
RAARTGAAACTG	IRF-8 ICSBP	1	1	1	0	0	0	1	0	0	1
ACCYTMARGGTNATG	ZAP1	1	1	1	0	0	0	1	0	0	1
GNCACGTGGC	HBP-1a	1	1	1	0	0	0	1	0	0	1
RACCGGAAGTR	Elk-1	1	1	1	0	0	0	1	0	0	1
NNNGACYAATTAGYNNT	Msx-2	1	1	1	0	0	0	1	0	0	1
NACCGGAAGTV	SAP-1 SAP-1a	3	2	2	0	0	0	1	0	0	1
AWKTGTTTGTTTA	FOXJ1b FOXJ1 FOXJ1a HFH4 (FOXJ1)	1	1	1	0	0	0	1	0	0	1
NNTTATTAATKANKNC	POU4F3 Brn-3c	1	1	1	0	0	0	1	0	0	1
TAAATCACTGCW	Gfi1b	1	1	1	0	0	0	1	0	0	1
AAGGGGCTG	MSN2	2	1	1	0	0	0	1	0	0	1
YCGGGNNNNNNNNNNCCGR	GAL4	2	2	2	0	0	0	1	0	0	1
RRRNRNGTGGGGNNK	Alfin1	2	1	1	0	0	0	1	0	0	1
ACCCCTAA	RPH1	6	5	5	0	0	0	1	0	0	1
NANAACYAATTAANNN	Msx-3	2	1	1	0	0	0	1	0	0	1
NNNGTAATTANNYNAG	Meox1a MOX1 Mox1	1	1	1	0	0	0	1	0	0	1
GGGGTCAYS	CF1 / USP CF1	2	1	1	0	0	0	1	0	0	1
CCTTTGATCTT	TCF-A dTCF	2	1	1	0	0	0	1	0	0	1
NNNNNNAGATCTACANNNNN	SRD1 Srd1	1	1	1	0	0	0	1	0	0	1
GGGTTCGANTCCC	BRF-1	2	2	2	0	0	0	1	0	0	1
TTWCCYAAWNNGGWAAWW	MCM1	1	1	1	0	0	0	1	0	0	1
NTTWCCWAAWNNGGNAAN	AG	2	1	1	0	0	0	1	0	0	1
KRCAGGAARTRNKT	c-Ets-2	2	1	1	0	0	0	1	0	0	1
NNRNWCTAGTTAANNNN	Hmbox1	2	1	1	0	0	0	1	0	0	1
ANWWMATCGTTTTNANN	Homez Homez-isoform2 Homez-isoform1	2	1	1	0	0	0	1	0	0	1
NTTNCCWWAWNNGGWAAN	SHP1 AGL1	1	1	1	0	0	0	1	0	0	1
NNNRCTAATTAGYNNNN	Gbx2	1	1	1	0	0	0	1	0	0	1
NHNTGGGAATRCC	Ik-1	2	1	1	0	0	0	1	0	0	1
NNGCACCGCCC	ABI4	1	1	1	0	0	0	1	0	0	1
NNNNNNASTGTGGCGYNNNNN	MET32 Met32	1	1	1	0	0	0	1	0	0	1
NTTTCCMGGAAAA	STAT1:STAT1 (STAT1)2	1	1	1	0	0	0	1	0	0	1
NNANCCACTTAANNTT	Nkx2-6	1	1	1	0	0	0	1	0	0	1
AGAYAAGATAA	Evi-1	2	2	2	0	0	0	1	0	0	1
GCCACGTGDN	EmBP-1	3	2	2	0	0	0	1	0	0	1
AACCGGAAGTR	Elk-1	1	1	1	0	0	0	1	0	0	1
NNNNNNTAGATCTAYWCNNN	Gat4	1	1	1	0	0	0	1	0	0	1
RGYTATTTTTAR	mef2a MEF2A	1	1	1	0	0	0	1	0	0	1
NTTNCCWWWWNNGGWAAN	SHP1 AGL1	2	1	1	0	0	0	1	0	0	1
NNNNRTTAATTAAYNNG	OTP	2	1	1	0	0	0	1	0	0	1
GGCCGCGSSS	CNOT3	2	2	2	0	0	0	1	0	0	1
GRGGCNNHNNNRRGGG	PLAG1	1	1	1	0	0	0	1	0	0	1
KCCACGTGVCA	CG-1 CG1	1	1	1	0	0	0	1	0	0	1
SRGGGAGGAGGN	FPM315 (ZNF263)	2	1	1	0	0	0	1	0	0	1
NBTGGGTGGTCN	GLI GLI2 Gli2gamma XGli3 GLI2alpha Gli2 gli3 Gli2beta Gli2delta GliH1	2	1	1	0	0	0	1	0	0	1
GSTGACGTR	TGA3	2	1	1	0	0	0	1	0	0	1
ANCGTGGGAAM	RBP-Jkappa RBPJK RBPJK-isoform2	2	2	2	0	0	0	1	0	0	1
KATCACCCCAC	SREBP-1a SREBP-1A SREBP-1b SREBP-1c SREBP-1	2	1	1	0	0	0	1	0	0	1
CCSCCCCCYCC	Sp1:Sp3 SP1:SP3	1	1	1	0	0	0	1	0	0	1
MRWYRCYAKGSAAM	RFX1 (EF-C) RFX1 RFX5:RFXAP:RFXANK	2	1	1	0	0	0	1	0	0	1
GCTGGNTNGNNCYNG	CP2/LBP-1c/LSF	1	1	1	0	0	0	1	0	0	1
GACCACCCANG	GLI2 Gli2gamma GLI3 XGli3 GLI2alpha Gli2 gli3 Gli2beta Gli2delta	2	1	1	0	0	0	1	0	0	1
BNCRSTTTCANTTYY	irf2 irf1 IRF-7H IRF-10 IRF-7A IRF-7B IRF-8 IRF IRF-3 IRF4-1 IRF-7 IRF-6 IRF-5 IRF-4	1	1	1	0	0	0	1	0	0	1
NNNNNRGGGTGTACGGRTNN	RAP1	1	1	1	0	0	0	1	0	0	1
GGTTAATNWTTAMCN	HNF1	1	1	1	0	0	0	1	0	0	1
NNGNTGACGTGKNNNWT	XBP-1	1	1	1	0	0	0	1	0	0	1
YCRTGTNNWNANNTACATCA	MAT-alpha2	1	1	1	0	0	0	1	0	0	1
NNANGTCGTAAAANNN	HOXA11	2	2	2	0	0	0	1	0	0	1
GYGTCACWAAA	SUM1	1	1	1	0	0	0	1	0	0	1
TCTTTTGCTG	CUP2	1	1	1	0	0	0	1	0	0	1
CNNRCCCGCATD	GCMa GCMb GCM	1	1	1	0	0	0	1	0	0	1
CCCCGCCCCN	sp4 Sp2 Sp3 Sp3-xbb1 Sp3-isoform1 Sp1 Sp1-isoform1 Sp1-isoform2	1	1	1	0	0	0	1	0	0	1
TCTTTTTGCTG	CUP2	1	1	1	0	0	0	1	0	0	1
TGASTCAGCDN	MafK	1	1	1	0	0	0	1	0	0	1
WSCNYTAATTARYNSNN	rax	2	1	1	0	0	0	1	0	0	1
NNTATCGATTANYNW	Clox	2	1	1	0	0	0	1	0	0	1
AAAAGCCGCGGGCGGGATT	DAL81	1	1	1	0	0	0	1	0	0	1
NNNNYYYACTTCCTCTTTY	SPI1 PU.1-xbb1 PU.1	1	1	1	0	0	0	1	0	0	1
NNNNNNNAAATCACWGYNNNNNNN	Gfi-1	3	2	2	0	0	0	1	0	0	1
NTGCGTRGGCGK	Egr-2	1	1	1	0	0	0	1	0	0	1
AGATAAGATAA	Evi-1	1	1	1	0	0	0	1	0	0	1
NNNNGTCGTAAAANNNN	HOXD12 HOXD11	3	2	2	0	0	0	1	0	0	1
NNNGGYMATAAAANNN	Cdx-2 CDX-2	13	11	7	4	7.73757e-05	0.00176297	0.0570388	0.00101843	0.0330219	1
GNTAGCGC	STP4	22	15	8	7	0.0010915	0.0277647	0.0247817	0.01427	0.278792	0.618907
CYMCCNCCACC	HMO1	9	7	5	2	0.00251586	0.00401267	0.189917	0.0326726	0.0668092	1
NNNGYAATAAAATNNW	HOXA10-PL2 HOXA10-PL1 HOXA10b HOXA10	14	10	6	4	0.00254356	0.0153704	0.0766414	0.0328136	0.176446	1
GGCCGGC	SKN7	11	8	3	5	0.00408533	0.185206	0.00533198	0.0523568	0.793869	0.185477
YCNATTGTTW	Mat1-Mc	36	21	9	12	0.0046547	0.214902	0.0051113	0.0592638	0.854344	0.184385
NHSACGTSDC	CPRF-3	34	20	13	7	0.00471859	0.00634266	0.220587	0.0593256	0.0950424	1
VKNCRCAAAWD	MSE	87	45	29	16	0.00472046	0.00295893	0.336622	0.0593256	0.0523999	1
NANCACGTGNNW	c-Myc Max Max-isoform2 c-Myc:Max	13	9	4	5	0.00530426	0.11831	0.0145486	0.0662352	0.624575	0.422995
GCCGNNNNCGGC	LEU3	8	6	4	2	0.00585519	0.0129732	0.144126	0.0726491	0.155999	1
CGGN{3}TNRN{8,12}CCG	OAF1 PIP2	49	27	16	11	0.00593066	0.0198242	0.12627	0.0731197	0.220309	1
CGGN{6}CCG	PPR1	47	26	20	6	0.00617732	0.000245428	0.72495	0.0756819	0.0049288	1
BGGGNGGVMD	FKLF	62	33	20	13	0.0064271	0.0140752	0.173196	0.0782499	0.167186	1
CCCCRC	MIG3	128	63	45	18	0.006527	0.000102395	0.81728	0.0784852	0.00212197	1
CCCCRCN	Mig3	128	63	45	18	0.006527	0.000102395	0.81728	0.0784852	0.00212197	1
ACAAGATAA	Evi-1	10	7	5	2	0.00885615	0.00826033	0.238719	0.105194	0.111744	1
TTTGGGAGR	Ikaros Lyf-1	10	7	7	0	0.00885615	0.000113242	1	0.105194	0.00232205	1
NNNNNRAAAAWTTTTYYNNNN	SFP1	44	24	6	18	0.00991598	0.852338	4.91472e-05	0.117069	1	0.00191477
GAGCCC	CRZ1	81	41	26	15	0.0102477	0.0077161	0.325488	0.120257	0.105117	1
GGCGGCWA	UME6	30	17	8	9	0.0130365	0.164782	0.0240772	0.150605	0.73665	0.617137
YNNBYYNCATTCCNNNNNN	AbaA abaA	30	17	11	6	0.0130365	0.0144329	0.249037	0.150605	0.170396	1
AYCCRTACAY	SFP1	16	10	3	7	0.0131432	0.444881	0.00259332	0.150605	1	0.0971499
WNNNYTAATTARYNSNN	Pax4 Pax-4 Pax-4b Pax-4c Pax-4a	16	10	8	2	0.0131432	0.00215189	0.53561	0.150605	0.0391764	1
TSGGCGGCTAWW	NDT80	7	5	2	3	0.0134147	0.166389	0.0194771	0.151929	0.73665	0.519745
NNNGGTCATTAANNNN	HOXC9	7	5	3	2	0.0134147	0.0396057	0.102695	0.151929	0.335847	1
TGACTGA	GCN4	47	25	15	10	0.0136013	0.0279653	0.175546	0.152492	0.279366	1
NCAGATCTAN	AGP1	18	11	5	6	0.013687	0.160534	0.0240125	0.152492	0.73665	0.617137
ACTTCCTS	TEL1 Fli-1 nerf-isoform5 NRF-2beta1 nerf-isoform3 nerf-isoform1 GABP-beta Net-b Net SAP-1a SAP-1b nerf c-Ets-2 SPI1 GABP-gamma1 GABP-gamma2 c-Ets-2A c-Ets-2B GABP-beta1 p38erg GABP-beta2 Spi-B-isoform1 c-Ets-1 TCF Ets-1 NRF-2gamma1 Ets GABP-alpha:GABP-beta Tel-2a Tel-2b Tel-2c Tel-2d Tel-2e Tel-2f Erg p49erg c-Ets-1B p55 nerf-isoform2 GABP-alpha Erg-2 Erg-1 ETV7 PU.1-xbb1 PEA3 ELFR Elk1-isoform1 …	26	15	8	7	0.0136993	0.0786923	0.064665	0.152492	0.536737	1
TCGGCGGCTDW	URS1 NDT80	9	6	2	4	0.018826	0.289913	0.0101193	0.206028	0.945336	0.300109
TCGGCGGCT	URS1	9	6	2	4	0.018826	0.289913	0.0101193	0.206028	0.945336	0.300109
TCGGCGGCTD	URS1	9	6	2	4	0.018826	0.289913	0.0101193	0.206028	0.945336	0.300109
CCCCAC	YPR022C	88	43	29	14	0.0194026	0.00360365	0.57649	0.209979	0.062123	1
CCCCACN	YPR022C	88	43	29	14	0.0194026	0.00360365	0.57649	0.209979	0.062123	1
NSCGCGCG	RSC30	29	16	11	5	0.0210186	0.0106525	0.381935	0.226211	0.137222	1
TSGGCGGCTAW	UME6	11	7	3	4	0.0217617	0.185206	0.0275163	0.232922	0.793869	0.66175
NTTSGCGG	E2F-1	53	27	20	7	0.0231111	0.00169294	0.718375	0.246013	0.0320179	1
CGGNNNNNNNNCGG	GSM1	40	21	13	8	0.0239186	0.0301377	0.242672	0.251856	0.287785	1
GNGGCKCA	CRZ1	40	21	13	8	0.0239186	0.0301377	0.242672	0.251856	0.287785	1
NCCCCRS	MIG1	229	104	68	36	0.0275927	0.00163222	0.764517	0.288982	0.0311722	1
NNTTGGCNNNNNNCCNNN	NFIA2 NF-1 NFIC9 NFIC8 NF-1/L NFIC2 NFIC5 NFIC11 NFIC10 CTF-7 CTF-5 CTF-3 CTF-2 CTF-1 NFIA2.1 NFIC1A NFIC1B NF-1C NF-1A NFIB6 NF-1C1 NF-1C2 NF-1A3 NF-1A2 NF-1A1 NF-1A4	34	18	11	7	0.0282889	0.0401574	0.220587	0.294689	0.335847	1
ASTCAAGTRK	TTF-1 TTF1 (Nkx2-1) TFF-1 TTF-1-isoform1	6	4	1	3	0.0301086	0.370206	0.00962237	0.302328	1	0.300109
WTNNNWNNTGGWWNNNWNGGNNWNWN	AIRE	6	4	2	2	0.0301086	0.111944	0.0669836	0.302328	0.612548	1
YCAAGGTCANNN	ERR2 (ESRRB)	6	4	2	2	0.0301086	0.111944	0.0669836	0.302328	0.612548	1
HWAAATCAATAW	HNF6	6	4	3	1	0.0301086	0.020244	0.274987	0.302328	0.220309	1
NNWNRYTAATCCSYNNN	Gsc	6	4	3	1	0.0301086	0.020244	0.274987	0.302328	0.220309	1
GCCMCRCCCNNN	GKLFa GKLF GKLF-isoform1 GKLF (KLF4) GKLF-isoform2	6	4	4	0	0.0301086	0.00194563	1	0.302328	0.0357555	1
GCCAYGYGSN	c-Myc Max-isoform1 Max-isoform2 c-Myc:Max Max	6	4	4	0	0.0301086	0.00194563	1	0.302328	0.0357555	1
CTTCCTG	c-Ets-2 ETS2 c-Ets-2A c-Ets-2B	63	31	17	14	0.0312877	0.103203	0.116511	0.312556	0.591671	1
NCCDTYNVNCCGN	SIP4 CAT8	28	15	7	8	0.0332359	0.224407	0.0396898	0.330324	0.877383	0.822508
NWAWNNAGGTCAN	RORalpha1	26	14	10	4	0.0349739	0.0117862	0.471421	0.345833	0.148125	1
RRRCRWGYYY	p63	153	70	39	31	0.0366932	0.0970473	0.157803	0.359489	0.591671	1
ACGCGTNA	MBP1	24	13	8	5	0.036724	0.0489467	0.220531	0.359489	0.389177	1
SGCGGYWV	UME6	105	49	30	19	0.0390345	0.0296031	0.366974	0.369402	0.286478	1
NGNNYTAATTARTNNNN	CART1	8	5	4	1	0.0390641	0.0129732	0.410753	0.369402	0.155999	1
WNNNCTAATTAGYNNNN	Evx-1 EVX1 Emx-2 Evx1	8	5	4	1	0.0390641	0.0129732	0.410753	0.369402	0.155999	1
NTTATNTCCGY	YRR1	8	5	4	1	0.0390641	0.0129732	0.410753	0.369402	0.155999	1
NCCCCRSATWWW	MIG1	8	5	4	1	0.0390641	0.0129732	0.410753	0.369402	0.155999	1
SGGRNTTTCC	c-Rel	8	5	4	1	0.0390641	0.0129732	0.410753	0.369402	0.155999	1
NNNNNNRCGGARATAANNNNN	Ykl222c	8	5	5	0	0.0390641	0.00162281	1	0.369402	0.0311722	1
NCCCCDCNNNNNNN	Ygr067c	186	84	55	29	0.0408711	0.00377883	0.735871	0.384623	0.0639373	1
RSTGACTNANW	AP-1	18	10	5	5	0.0416059	0.160534	0.0736787	0.389655	0.73665	1
NTTGACCA	WRKY11	71	34	23	11	0.0418695	0.0094512	0.586967	0.390248	0.125184	1
TTTSSCGC	E2F-1:DP-2	44	22	11	11	0.0423909	0.205373	0.0645827	0.391782	0.824881	1
TWCCCCGC	ZMS1	10	6	6	0	0.042501	0.0011873	1	0.391782	0.0233623	1
NNYNYACCTGWVT	AREB6	16	9	2	7	0.0428386	0.686832	0.00259332	0.391782	1	0.0971499
CACCTCTA	ARG81	16	9	4	5	0.0428386	0.234871	0.0429637	0.391782	0.883262	0.839225
WNNNYTAATTARTNSNN	PSX1 Psx-1	14	8	6	2	0.0436234	0.0153704	0.441309	0.395715	0.176446	1
TNNNYTAATTARNNSNN	Lbx2	12	7	6	1	0.0436749	0.00526369	0.636532	0.395715	0.0854473	1
VDCAGCTGNN	AP-4 TFAP4	85	40	26	14	0.0444762	0.0153983	0.517172	0.401109	0.176446	1
ACGCGT	MBP1	76	36	22	14	0.0460432	0.040953	0.333469	0.413328	0.340925	1
NNGCAACAKAWN	RAV1	29	15	7	8	0.0483789	0.256711	0.0491099	0.430329	0.927389	0.928797
NNGNTGACGTNN	CREB	29	15	9	6	0.0483789	0.0673594	0.221281	0.430329	0.47542	1
CGGN{2,11}CCG	PPR1	354	157	99	58	0.0493548	0.00357057	0.78391	0.437015	0.062123	1
