# Supplementary material for: Dissecting the Gene Network of Dietary Restriction to Identify Evolutionarily Conserved Pathways and New Functional Genes
Source: PLoS Genet. 2012 Aug 9;8(8):e1002834. doi: 10.1371/journal.pgen.1002834 (PMC3415404; doi:10.1371/journal.pgen.1002834)
Supplement: Table S14 — cis-regulatory motif enrichment in yeast DR-induced genes. Motifs corresponding to transcription factors were used to scan the genome for the presence within the 500 bp upstream regions of DR-induced genes. (XLS) [file pgen.1002834.s018.xls]

## Sheet: S14
Table S14: cis-regulatory motif enrichment in yeast DR-induced genes. Motifs corresponding to transcription factors were used to scan the genome for the presence within the 500 bp upstream regions of DR-induced genes.
Motif	Factor	# Genome	# Delta	# Up	# Down	Delta p	Up p	Down p	Delta q	Up q	Down q
GRTGACGTNRNC	STF1	2	2	1	1	0	0	0	0	0	0
ANANTTTTATKRCC	Cdx-3 Cdx-2	2	2	1	1	0	0	0	0	0	0
NTTTCGCGCS	E2F-1	2	2	1	1	0	0	0	0	0	0
ATGTTWAYATAA	VBP TEF TEF-xbb1 Thyrotroph	2	2	1	1	0	0	0	0	0	0
CCGGSNNNANNAWWT	MeCP-2 MECP2 MECP-2	2	2	1	1	0	0	0	0	0	0
GHCACGTCAC	HBP-1a	2	2	1	1	0	0	0	0	0	0
CWCAGCTGGN	AP-4 TFAP4	3	3	2	1	0	0	0.0730545	0	0	1
TAGGGTTGR	Tbf1	6	6	5	1	0	0	0.274987	0	0	1
ANNRCTAATTAGYNNNN	S8	1	1	1	0	0	0	1	0	0	1
NNNNNGACGCGTCANNNNNA	MBP1 Mbp1	1	1	1	0	0	0	1	0	0	1
TAYCGTRTNDMRTGAT	ABF1	1	1	1	0	0	0	1	0	0	1
GTGGGCCCCN	TCP11	1	1	1	0	0	0	1	0	0	1
NWAWNTAGGTCAN	RORalpha2 RORalpha	3	2	2	0	0	0	1	0	0	1
ATCACCCCAC	SRE-1	2	1	1	0	0	0	1	0	0	1
GGGGNTTTCC	NF-kappaB2-p52:RelB RelB:p52 (NF-kappaB) p50:RelA-p65	1	1	1	0	0	0	1	0	0	1
TTTSGCGCGMNR	E2F E2F:DP E2F-1	1	1	1	0	0	0	1	0	0	1
CNNGMCACGTGN	MAX	1	1	1	0	0	0	1	0	0	1
YTTCCNAAWNNGGWA	MCM1	1	1	1	0	0	0	1	0	0	1
SMHNRAAAAWATCTANN	CCA1	1	1	1	0	0	0	1	0	0	1
NYSTCACGTGABNN	Stra13	1	1	1	0	0	0	1	0	0	1
YGAMCTNNASTRACCYN	COUP RXR-alpha COUP-TF1 COUP-TF2 SXR:RXR-alpha NR1B1:RXR-alpha BXR-beta LXR-beta RXR-beta2 PXR-isoform1A:RXR-beta PXR-isoform3 PXR-isoform2:RXR-alpha NR1B1:RXR-gamma LXR-alpha PXR NR1B2 NR1B1 SXR CAR LXRalpha-isoform1 CAR:RXR-alpha LXR, PXR, CAR, COUP, RAR RXR-beta1 NR1B1-isoform2 PXR-isoform1 PXR-isoform2 NR1B1-isoform1 PXR-isoform1A:RXR-alpha PXR-isoform1:RXR-alpha CAR2:RXR-alpha COUP-TFI PXR-i…	1	1	1	0	0	0	1	0	0	1
NNCATCAATCAANNW	Pbx-1b	1	1	1	0	0	0	1	0	0	1
RAARTGAAACTG	IRF-8 ICSBP	1	1	1	0	0	0	1	0	0	1
ACCYTMARGGTNATG	ZAP1	1	1	1	0	0	0	1	0	0	1
GNCACGTGGC	HBP-1a	1	1	1	0	0	0	1	0	0	1
RACCGGAAGTR	Elk-1	1	1	1	0	0	0	1	0	0	1
NNNGACYAATTAGYNNT	Msx-2	1	1	1	0	0	0	1	0	0	1
NACCGGAAGTV	SAP-1 SAP-1a	3	2	2	0	0	0	1	0	0	1
AWKTGTTTGTTTA	FOXJ1b FOXJ1 FOXJ1a HFH4 (FOXJ1)	1	1	1	0	0	0	1	0	0	1
NNTTATTAATKANKNC	POU4F3 Brn-3c	1	1	1	0	0	0	1	0	0	1
TAAATCACTGCW	Gfi1b	1	1	1	0	0	0	1	0	0	1
AAGGGGCTG	MSN2	2	1	1	0	0	0	1	0	0	1
YCGGGNNNNNNNNNNCCGR	GAL4	2	2	2	0	0	0	1	0	0	1
RRRNRNGTGGGGNNK	Alfin1	2	1	1	0	0	0	1	0	0	1
ACCCCTAA	RPH1	6	5	5	0	0	0	1	0	0	1
NANAACYAATTAANNN	Msx-3	2	1	1	0	0	0	1	0	0	1
NNNGTAATTANNYNAG	Meox1a MOX1 Mox1	1	1	1	0	0	0	1	0	0	1
GGGGTCAYS	CF1 / USP CF1	2	1	1	0	0	0	1	0	0	1
CCTTTGATCTT	TCF-A dTCF	2	1	1	0	0	0	1	0	0	1
NNNNNNAGATCTACANNNNN	SRD1 Srd1	1	1	1	0	0	0	1	0	0	1
GGGTTCGANTCCC	BRF-1	2	2	2	0	0	0	1	0	0	1
TTWCCYAAWNNGGWAAWW	MCM1	1	1	1	0	0	0	1	0	0	1
NTTWCCWAAWNNGGNAAN	AG	2	1	1	0	0	0	1	0	0	1
KRCAGGAARTRNKT	c-Ets-2	2	1	1	0	0	0	1	0	0	1
NNRNWCTAGTTAANNNN	Hmbox1	2	1	1	0	0	0	1	0	0	1
ANWWMATCGTTTTNANN	Homez Homez-isoform2 Homez-isoform1	2	1	1	0	0	0	1	0	0	1
NTTNCCWWAWNNGGWAAN	SHP1 AGL1	1	1	1	0	0	0	1	0	0	1
NNNRCTAATTAGYNNNN	Gbx2	1	1	1	0	0	0	1	0	0	1
NHNTGGGAATRCC	Ik-1	2	1	1	0	0	0	1	0	0	1
NNGCACCGCCC	ABI4	1	1	1	0	0	0	1	0	0	1
NNNNNNASTGTGGCGYNNNNN	MET32 Met32	1	1	1	0	0	0	1	0	0	1
NTTTCCMGGAAAA	STAT1:STAT1 (STAT1)2	1	1	1	0	0	0	1	0	0	1
NNANCCACTTAANNTT	Nkx2-6	1	1	1	0	0	0	1	0	0	1
AGAYAAGATAA	Evi-1	2	2	2	0	0	0	1	0	0	1
GCCACGTGDN	EmBP-1	3	2	2	0	0	0	1	0	0	1
AACCGGAAGTR	Elk-1	1	1	1	0	0	0	1	0	0	1
NNNNNNTAGATCTAYWCNNN	Gat4	1	1	1	0	0	0	1	0	0	1
RGYTATTTTTAR	mef2a MEF2A	1	1	1	0	0	0	1	0	0	1
NTTNCCWWWWNNGGWAAN	SHP1 AGL1	2	1	1	0	0	0	1	0	0	1
NNNNRTTAATTAAYNNG	OTP	2	1	1	0	0	0	1	0	0	1
GGCCGCGSSS	CNOT3	2	2	2	0	0	0	1	0	0	1
GRGGCNNHNNNRRGGG	PLAG1	1	1	1	0	0	0	1	0	0	1
KCCACGTGVCA	CG-1 CG1	1	1	1	0	0	0	1	0	0	1
SRGGGAGGAGGN	FPM315 (ZNF263)	2	1	1	0	0	0	1	0	0	1
NBTGGGTGGTCN	GLI GLI2 Gli2gamma XGli3 GLI2alpha Gli2 gli3 Gli2beta Gli2delta GliH1	2	1	1	0	0	0	1	0	0	1
GSTGACGTR	TGA3	2	1	1	0	0	0	1	0	0	1
ANCGTGGGAAM	RBP-Jkappa RBPJK RBPJK-isoform2	2	2	2	0	0	0	1	0	0	1
KATCACCCCAC	SREBP-1a SREBP-1A SREBP-1b SREBP-1c SREBP-1	2	1	1	0	0	0	1	0	0	1
CCSCCCCCYCC	Sp1:Sp3 SP1:SP3	1	1	1	0	0	0	1	0	0	1
MRWYRCYAKGSAAM	RFX1 (EF-C) RFX1 RFX5:RFXAP:RFXANK	2	1	1	0	0	0	1	0	0	1
GCTGGNTNGNNCYNG	CP2/LBP-1c/LSF	1	1	1	0	0	0	1	0	0	1
GACCACCCANG	GLI2 Gli2gamma GLI3 XGli3 GLI2alpha Gli2 gli3 Gli2beta Gli2delta	2	1	1	0	0	0	1	0	0	1
BNCRSTTTCANTTYY	irf2 irf1 IRF-7H IRF-10 IRF-7A IRF-7B IRF-8 IRF IRF-3 IRF4-1 IRF-7 IRF-6 IRF-5 IRF-4	1	1	1	0	0	0	1	0	0	1
NNNNNRGGGTGTACGGRTNN	RAP1	1	1	1	0	0	0	1	0	0	1
GGTTAATNWTTAMCN	HNF1	1	1	1	0	0	0	1	0	0	1
NNGNTGACGTGKNNNWT	XBP-1	1	1	1	0	0	0	1	0	0	1
YCRTGTNNWNANNTACATCA	MAT-alpha2	1	1	1	0	0	0	1	0	0	1
NNANGTCGTAAAANNN	HOXA11	2	2	2	0	0	0	1	0	0	1
GYGTCACWAAA	SUM1	1	1	1	0	0	0	1	0	0	1
TCTTTTGCTG	CUP2	1	1	1	0	0	0	1	0	0	1
CNNRCCCGCATD	GCMa GCMb GCM	1	1	1	0	0	0	1	0	0	1
CCCCGCCCCN	sp4 Sp2 Sp3 Sp3-xbb1 Sp3-isoform1 Sp1 Sp1-isoform1 Sp1-isoform2	1	1	1	0	0	0	1	0	0	1
TCTTTTTGCTG	CUP2	1	1	1	0	0	0	1	0	0	1
TGASTCAGCDN	MafK	1	1	1	0	0	0	1	0	0	1
WSCNYTAATTARYNSNN	rax	2	1	1	0	0	0	1	0	0	1
NNTATCGATTANYNW	Clox	2	1	1	0	0	0	1	0	0	1
AAAAGCCGCGGGCGGGATT	DAL81	1	1	1	0	0	0	1	0	0	1
NNNNYYYACTTCCTCTTTY	SPI1 PU.1-xbb1 PU.1	1	1	1	0	0	0	1	0	0	1
NNNNNNNAAATCACWGYNNNNNNN	Gfi-1	3	2	2	0	0	0	1	0	0	1
NTGCGTRGGCGK	Egr-2	1	1	1	0	0	0	1	0	0	1
AGATAAGATAA	Evi-1	1	1	1	0	0	0	1	0	0	1
NNNNGTCGTAAAANNNN	HOXD12 HOXD11	3	2	2	0	0	0	1	0	0	1
CCCCRC	MIG3	128	63	45	18	0.006527	0.000102395	0.81728	0.0784852	0.00212197	1
CCCCRCN	Mig3	128	63	45	18	0.006527	0.000102395	0.81728	0.0784852	0.00212197	1
TTTGGGAGR	Ikaros Lyf-1	10	7	7	0	0.00885615	0.000113242	1	0.105194	0.00232205	1
KYTGGGAGGN	Ikaros	8	7	6	1	0	0.000114439	0.410753	0	0.00232215	1
CGGN{6}CCG	PPR1	47	26	20	6	0.00617732	0.000245428	0.72495	0.0756819	0.0049288	1
GNCACGTGRN	PIF1	15	8	8	0	0.0727891	0.00115521	1	0.550396	0.0229628	1
TWCCCCGC	ZMS1	10	6	6	0	0.042501	0.0011873	1	0.391782	0.0233623	1
NNNGGTMATAAAANNN	CDX-1 Cdx-1 Cdx-1-isoform1	8	7	5	2	0	0.00162281	0.144126	0	0.0311722	1
NNNNNNRCGGARATAANNNNN	Ykl222c	8	5	5	0	0.0390641	0.00162281	1	0.369402	0.0311722	1
NCCCCRS	MIG1	229	104	68	36	0.0275927	0.00163222	0.764517	0.288982	0.0311722	1
NTTSGCGG	E2F-1	53	27	20	7	0.0231111	0.00169294	0.718375	0.246013	0.0320179	1
NNNGGYMATAAAANNN	Cdx-2 CDX-2	13	11	7	4	7.73757e-05	0.00176297	0.0570388	0.00101843	0.0330219	1
GCCMCRCCCNNN	GKLFa GKLF GKLF-isoform1 GKLF (KLF4) GKLF-isoform2	6	4	4	0	0.0301086	0.00194563	1	0.302328	0.0357555	1
GCCAYGYGSN	c-Myc Max-isoform1 Max-isoform2 c-Myc:Max Max	6	4	4	0	0.0301086	0.00194563	1	0.302328	0.0357555	1
WNNNYTAATTARYNSNN	Pax4 Pax-4 Pax-4b Pax-4c Pax-4a	16	10	8	2	0.0131432	0.00215189	0.53561	0.150605	0.0391764	1
CGGN{9}CGG	MAL63	61	29	22	7	0.0575182	0.0023008	0.851503	0.502446	0.0411189	1
CGGNNNNNNNNNCGG	GSM1	61	29	22	7	0.0575182	0.0023008	0.851503	0.502446	0.0411189	1
VKNCRCAAAWD	MSE	87	45	29	16	0.00472046	0.00295893	0.336622	0.0593256	0.0523999	1
CGGN{2,11}CCG	PPR1	354	157	99	58	0.0493548	0.00357057	0.78391	0.437015	0.062123	1
CCCCAC	YPR022C	88	43	29	14	0.0194026	0.00360365	0.57649	0.209979	0.062123	1
CCCCACN	YPR022C	88	43	29	14	0.0194026	0.00360365	0.57649	0.209979	0.062123	1
NCCCCDCNNNNNNN	Ygr067c	186	84	55	29	0.0408711	0.00377883	0.735871	0.384623	0.0639373	1
NACACCCN	AFT2	103	41	33	8	0.37161	0.00380736	0.996139	1	0.0639373	1
NACACCC	AFT2	103	41	33	8	0.37161	0.00380736	0.996139	1	0.0639373	1
CYMCCNCCACC	HMO1	9	7	5	2	0.00251586	0.00401267	0.189917	0.0326726	0.0668092	1
CMGGAAGY	c-Ets-1 c-Ets-1 68	43	21	16	5	0.0599865	0.00459603	0.775894	0.511265	0.0758735	1
RCGGAGA	PDR8	57	27	20	7	0.0655707	0.00478298	0.792756	0.511265	0.0782961	1
TNNNYTAATTARNNSNN	Lbx2	12	7	6	1	0.0436749	0.00526369	0.636532	0.395715	0.0854473	1
YGCGGCKB	STP1	37	17	14	3	0.132099	0.00571576	0.902295	0.760549	0.0903442	1
HDVKNCACAAAAD	MSE	24	12	10	2	0.0836113	0.00575218	0.807594	0.57553	0.0903442	1
NNKNNGAAATCANNNNN	Hdx	65	28	22	6	0.187966	0.00584355	0.948725	0.906332	0.0903442	1
GGCGGAGW	CHA4	7	4	4	0	0.0786199	0.00586089	1	0.557605	0.0903442	1
NNNNNRCGGAAATAANNNNNN	Yrr1 YRR1	7	4	4	0	0.0786199	0.00586089	1	0.557605	0.0903442	1
GWGGAATGT	TEF-1	7	4	4	0	0.0786199	0.00586089	1	0.557605	0.0903442	1
TRTAAACAANWN	FOXO3a FOXO3A FOXO3a-xbb1	15	8	7	1	0.0727891	0.00589	0.757037	0.550396	0.0903442	1
HCCCCTWD	GIS1	117	50	36	14	0.166657	0.00604687	0.93157	0.832432	0.0920259	1
TCRTN{5}AYGA	ABF1	91	41	29	12	0.0872413	0.00629439	0.820948	0.596302	0.0950424	1
NHSACGTSDC	CPRF-3	34	20	13	7	0.00471859	0.00634266	0.220587	0.0593256	0.0950424	1
KNCTTATCNNN	mtTFA	125	56	38	18	0.0728964	0.00645206	0.783293	0.550396	0.0959436	1
GHGGGG	YGR067C	202	79	58	21	0.49763	0.0065798	0.99749	1	0.0971019	1
GAGCCC	CRZ1	81	41	26	15	0.0102477	0.0077161	0.325488	0.120257	0.105117	1
NNNNNYCGGAAAAAYTNNNN	RGT1 Rgt1	5	4	3	1	0	0.00771649	0.20548	0	0.105117	1
NRRGCTCGCCNN	ZBED6	5	4	3	1	0	0.00771649	0.20548	0	0.105117	1
NRRGCMATAAAANNNN	HOXB9	5	4	3	1	0	0.00771649	0.20548	0	0.105117	1
TAGCCGCCSA	UME6	5	3	3	0	0.0657039	0.00771649	1	0.511265	0.105117	1
NYAYMCATCAAWNWNNN	Pbx1 Pbx1a Pbx1b PBX1	5	3	3	0	0.0657039	0.00771649	1	0.511265	0.105117	1
TAGCCGCCGA	UME6	5	3	3	0	0.0657039	0.00771649	1	0.511265	0.105117	1
RGAGGKAGG	TFII-I-isoform1 TFII-I	5	3	3	0	0.0657039	0.00771649	1	0.511265	0.105117	1
GTGGGNCCCN	TCP15	5	3	3	0	0.0657039	0.00771649	1	0.511265	0.105117	1
NNNTAGCCGCCRANRNN	repressor of CAR1 expression	5	3	3	0	0.0657039	0.00771649	1	0.511265	0.105117	1
GYCACGTGNC	USF usf1:USF2 USF2 usf1 USF2a USF2A-delta-H USF2b	5	3	3	0	0.0657039	0.00771649	1	0.511265	0.105117	1
ACAAGATAA	Evi-1	10	7	5	2	0.00885615	0.00826033	0.238719	0.105194	0.111744	1
RCGGAGAT	PDR8	13	7	6	1	0.0762004	0.00935795	0.681201	0.557605	0.125184	1
TACTGTAC	ZBTB16	19	10	8	2	0.0653952	0.00943832	0.658369	0.511265	0.125184	1
NTTGACCA	WRKY11	71	34	23	11	0.0418695	0.0094512	0.586967	0.390248	0.125184	1
TGATGTANNT	MATa1	32	15	12	3	0.120446	0.0095728	0.826358	0.744853	0.125184	1
GACACGTN	HAC1	16	7	7	0	0.236198	0.00963946	1	1	0.125184	1
GACACGT	HAC1	16	7	7	0	0.236198	0.00963946	1	1	0.125184	1
NSCGCGCG	RSC30	29	16	11	5	0.0210186	0.0106525	0.381935	0.226211	0.137222	1
ANCGGAARYN	ETV3	57	27	19	8	0.0655707	0.0107073	0.672035	0.511265	0.137222	1
GGCGG	URS1	277	113	76	37	0.342008	0.011079	0.975983	1	0.141059	1
ARCCCTAN	TBF1	61	28	20	8	0.0938875	0.0115392	0.75115	0.622777	0.145963	1
NWAWNNAGGTCAN	RORalpha1	26	14	10	4	0.0349739	0.0117862	0.471421	0.345833	0.148125	1
ACWTCCK	PEA3	184	80	52	28	0.102563	0.0121989	0.777261	0.665978	0.15233	1
GCCGNNNNCGGC	LEU3	8	6	4	2	0.00585519	0.0129732	0.144126	0.0726491	0.155999	1
NGNNYTAATTARTNNNN	CART1	8	5	4	1	0.0390641	0.0129732	0.410753	0.369402	0.155999	1
WNNNCTAATTAGYNNNN	Evx-1 EVX1 Emx-2 Evx1	8	5	4	1	0.0390641	0.0129732	0.410753	0.369402	0.155999	1
NTTATNTCCGY	YRR1	8	5	4	1	0.0390641	0.0129732	0.410753	0.369402	0.155999	1
NCCCCRSATWWW	MIG1	8	5	4	1	0.0390641	0.0129732	0.410753	0.369402	0.155999	1
SGGRNTTTCC	c-Rel	8	5	4	1	0.0390641	0.0129732	0.410753	0.369402	0.155999	1
NCCCCDCWN	Yml081w	115	51	34	17	0.093992	0.0139527	0.731561	0.622777	0.166748	1
BGGGNGGVMD	FKLF	62	33	20	13	0.0064271	0.0140752	0.173196	0.0782499	0.167186	1
YNNBYYNCATTCCNNNNNN	AbaA abaA	30	17	11	6	0.0130365	0.0144329	0.249037	0.150605	0.170396	1
TTTGTCSYTWT	ID1	11	6	5	1	0.0790036	0.0149769	0.587104	0.557605	0.175753	1
GCGGGG	MIG1	55	25	18	7	0.114533	0.0150913	0.75757	0.724382	0.176035	1
NNNGYAATAAAATNNW	HOXA10-PL2 HOXA10-PL1 HOXA10b HOXA10	14	10	6	4	0.00254356	0.0153704	0.0766414	0.0328136	0.176446	1
WNNNYTAATTARTNSNN	PSX1 Psx-1	14	8	6	2	0.0436234	0.0153704	0.441309	0.395715	0.176446	1
VDCAGCTGNN	AP-4 TFAP4	85	40	26	14	0.0444762	0.0153983	0.517172	0.401109	0.176446	1
GWCACAAA	MSE	41	19	14	5	0.113996	0.0166649	0.733586	0.723336	0.189843	1
NAGGTCANNNY	ER	78	34	24	10	0.152801	0.0169543	0.817447	0.789538	0.192018	1
CGGN{3}TNRN{8,12}CCG	OAF1 PIP2	49	27	16	11	0.00593066	0.0198242	0.12627	0.0731197	0.220309	1
HWAAATCAATAW	HNF6	6	4	3	1	0.0301086	0.020244	0.274987	0.302328	0.220309	1
NNWNRYTAATCCSYNNN	Gsc	6	4	3	1	0.0301086	0.020244	0.274987	0.302328	0.220309	1
NNNNNGNCACGTGNCNNNNNN	CBF1	6	3	3	0	0.152049	0.020244	1	0.789538	0.220309	1
NWNTTTCTTTGTTNNNWW	ste11 STE11	6	3	3	0	0.152049	0.020244	1	0.789538	0.220309	1
WGNNYTAATTARTNNNN	En-2	6	3	3	0	0.152049	0.020244	1	0.789538	0.220309	1
GATGAYATGG	Opaque-2	6	3	3	0	0.152049	0.020244	1	0.789538	0.220309	1
CGGN{10}CCG	TEA1 CHA4 PUT3	42	20	14	6	0.0834408	0.0210152	0.603667	0.57553	0.227431	1
TWAGGGAT	GIS1	28	12	10	2	0.243205	0.02173	0.883608	1	0.233867	1
CATWMRAAAT	unc-86	18	8	7	1	0.215091	0.0219952	0.841435	0.96685	0.234134	1
GGGGCTG	CRZ1	18	7	7	0	0.377009	0.0219952	1	1	0.234134	1
AGATCTMN	SRD1	107	47	31	16	0.115548	0.0229986	0.701894	0.726089	0.243261	1
NCCCCTWNN	GIS1	186	75	51	24	0.350984	0.0231023	0.951176	1	0.243261	1
RTCRYNNNNNACGR	ABF1	84	36	25	11	0.18114	0.0239529	0.812545	0.886111	0.250751	1
TCCRNYGGA	LYS14	39	17	13	4	0.200904	0.0241241	0.826917	0.936273	0.250751	1
TRGSCGSCKA	IME1	9	4	4	0	0.230131	0.0241997	1	1	0.250751	1
YGNCACAAAW	NDT80	25	11	9	2	0.212498	0.0246039	0.829774	0.96685	0.252039	1
TGACGTGG	ATF6	12	6	5	1	0.128645	0.0247122	0.636532	0.760549	0.252039	1
HDVGNCACAAAA	MSE	12	5	5	0	0.288976	0.0247122	1	1	0.252039	1
NNNNCYAATTRGNNNN	isx isx-isoform1	58	25	18	7	0.194383	0.0268902	0.808867	0.923554	0.272823	1
GNTAGCGC	STP4	22	15	8	7	0.0010915	0.0277647	0.0247817	0.01427	0.278792	0.618907
WWWRTAAASAWAA	BR-C BR-C Z4	22	11	8	3	0.0897811	0.0277647	0.538559	0.603082	0.278792	1
TGACTGA	GCN4	47	25	15	10	0.0136013	0.0279653	0.175546	0.152492	0.279366	1
ATGTGAAAT	INO4 INO2	4	3	2	1	0	0.0293722	0.137804	0	0.286085	1
WAANTRGGTCA	RORalpha-4 RORalpha RORalpha1 RORalpha2 RORalpha3	4	2	2	0	0.137654	0.0293722	1	0.760549	0.286085	1
WNNACTAATTAGNNNNN	Lhx2 LHX2 LH-2	4	2	2	0	0.137654	0.0293722	1	0.760549	0.286085	1
GACCACCCAV	GLI1	4	2	2	0	0.137654	0.0293722	1	0.760549	0.286085	1
CGGNYNAATGGA	CAT8	4	2	2	0	0.137654	0.0293722	1	0.760549	0.286085	1
SGCGGYWV	UME6	105	49	30	19	0.0390345	0.0296031	0.366974	0.369402	0.286478	1
CGGAGWT	HAP1	70	30	21	9	0.193057	0.0297066	0.794764	0.919501	0.286478	1
CGGNNNNNNNNCGG	GSM1	40	21	13	8	0.0239186	0.0301377	0.242672	0.251856	0.287785	1
GNGGCKCA	CRZ1	40	21	13	8	0.0239186	0.0301377	0.242672	0.251856	0.287785	1
CAGCTGS	LBP-1	74	34	22	12	0.0778567	0.0304238	0.526844	0.557605	0.2891	1
SMCNCCNSC	WT1-isoform1 WT1-del2 WT1	137	57	38	19	0.231957	0.0308119	0.84566	1	0.291044	1
NCCCCAM	ADR1	197	83	53	30	0.185446	0.0310551	0.790293	0.898915	0.291044	1
NCCCCTWN	GIS1	185	74	50	24	0.384786	0.0310765	0.947701	1	0.291044	1
YNNNTAATCYSMN	Crx	44	19	14	5	0.208655	0.0322169	0.795073	0.958739	0.298644	1
WWWWSYGGGG	MIG1	44	17	14	3	0.422062	0.0322169	0.959272	1	0.298644	1
CNNCAGGTGBNN	RBTN2-isoform1 Lmo2 complex RBTN2	26	13	9	4	0.0779105	0.0326546	0.471421	0.557605	0.298644	1
NNNYGCATGCRNNN	Cgd2	26	12	9	3	0.15252	0.0326546	0.677508	0.789538	0.298644	1
GCGCCAG	BRK brk	26	10	9	1	0.408255	0.0326546	0.95306	1	0.298644	1
CTAWWWWTAG	RLM1	37	16	12	4	0.2164	0.0347583	0.789063	0.96685	0.316398	1
RTCRN{6}ACGNR	ABF1	83	36	24	12	0.15771	0.0364359	0.703075	0.803721	0.330126	1
TGCACCC	AFT1 AFT2	23	12	8	4	0.0581462	0.037341	0.360999	0.505664	0.335847	1
GCRCGYG	PHO4	60	28	18	10	0.0764617	0.0379586	0.468439	0.557605	0.335847	1
NNNGGTCATTAANNNN	HOXC9	7	5	3	2	0.0134147	0.0396057	0.102695	0.151929	0.335847	1
GHSACGTSAC	TGA1b	7	4	3	1	0.0786199	0.0396057	0.34402	0.557605	0.335847	1
TTCMNAGAADHNMA	STAT4	7	4	3	1	0.0786199	0.0396057	0.34402	0.557605	0.335847	1
YCCYCCCCCM	ZBP89	7	3	3	0	0.254589	0.0396057	1	1	0.335847	1
HAANMTTKCNWMAC	CEBPE	7	3	3	0	0.254589	0.0396057	1	1	0.335847	1
GTGGGNCCSN	TCP20	7	3	3	0	0.254589	0.0396057	1	1	0.335847	1
AGGTGTGAA	TBR2	7	3	3	0	0.254589	0.0396057	1	1	0.335847	1
CACGTGGG	PHO4	7	3	3	0	0.254589	0.0396057	1	1	0.335847	1
TTGGRGN{6,38}CYCCAA	ADR1	7	3	3	0	0.254589	0.0396057	1	1	0.335847	1
TWCCCCGCW	ZMS1	7	3	3	0	0.254589	0.0396057	1	1	0.335847	1
CCYWWWNNRG	MCM1	320	128	83	45	0.487462	0.0397838	0.967375	1	0.335847	1
NNTTGGCNNNNNNCCNNN	NFIA2 NF-1 NFIC9 NFIC8 NF-1/L NFIC2 NFIC5 NFIC11 NFIC10 CTF-7 CTF-5 CTF-3 CTF-2 CTF-1 NFIA2.1 NFIC1A NFIC1B NF-1C NF-1A NFIB6 NF-1C1 NF-1C2 NF-1A3 NF-1A2 NF-1A1 NF-1A4	34	18	11	7	0.0282889	0.0401574	0.220587	0.294689	0.335847	1
YGNCACAAAA	NDT80	10	5	4	1	0.13782	0.0401707	0.532867	0.760549	0.335847	1
TCCACGGA	PDR3 PDR1	10	5	4	1	0.13782	0.0401707	0.532867	0.760549	0.335847	1
GGCGGCTB	ERF1	10	5	4	1	0.13782	0.0401707	0.532867	0.760549	0.335847	1
NNNNNNATAGAACAYNNNNNN	Mga1 MGA1	10	5	4	1	0.13782	0.0401707	0.532867	0.760549	0.335847	1
ACGCGT	MBP1	76	36	22	14	0.0460432	0.040953	0.333469	0.413328	0.340925	1
TGTCTGN	Smad4	176	73	47	26	0.239062	0.0415466	0.814718	1	0.344395	1
GGGNCAGNN	PUR1	84	36	24	12	0.18114	0.041811	0.719997	0.886111	0.345118	1
RTCRYBN{4}ACG	ABF1	96	41	27	14	0.180149	0.0425726	0.717658	0.886111	0.347473	1
NWARCCCTAM	TBF1	20	9	7	2	0.196576	0.0426314	0.693695	0.924951	0.347473	1
TGACGTMA	CREB deltaCREB CREB1	20	9	7	2	0.196576	0.0426314	0.693695	0.924951	0.347473	1
WSACGTGK	GBF1	57	23	17	6	0.332065	0.0435961	0.884911	1	0.353855	1
NCGGAGTT	YLR278C	42	20	13	7	0.0834408	0.0453247	0.440828	0.57553	0.366359	1
CGGAWNAA	RGT1	137	58	37	21	0.181995	0.0473781	0.707201	0.886315	0.381375	1
TGACTMT	GCN4	117	52	32	20	0.0893014	0.0480492	0.480914	0.603082	0.385185	1
NRTCACRTGA	CBF1	17	8	6	2	0.159259	0.0485129	0.579243	0.803721	0.387308	1
ACGCGTNA	MBP1	24	13	8	5	0.036724	0.0489467	0.220531	0.359489	0.389177	1
