# Supplementary material for: Dissecting the Gene Network of Dietary Restriction to Identify Evolutionarily Conserved Pathways and New Functional Genes
Source: PLoS Genet. 2012 Aug 9;8(8):e1002834. doi: 10.1371/journal.pgen.1002834 (PMC3415404; doi:10.1371/journal.pgen.1002834)
Supplement: Table S15 — cis -regulatory motif enrichment in yeast DR-suppressed genes. Motifs corresponding to transcription factors were used to scan the genome for the presence within the 500 bp upstream regions of DR-suppressed genes. (XLS) [file pgen.1002834.s019.xls]

## Sheet: S15
Table S15: cis-regulatory motif enrichment in yeast DR-suppressed genes. Motifs corresponding to transcription factors were used to scan the genome for the presence within the 500 bp upstream regions of DR-suppressed genes.
Motif	Factor	# Genome	# Delta	# Up	# Down	Delta p	Up p	Down p	Delta q	Up q	Down q
GRTGACGTNRNC	STF1	2	2	1	1	0	0	0	0	0	0
ANANTTTTATKRCC	Cdx-3 Cdx-2	2	2	1	1	0	0	0	0	0	0
NTTTCGCGCS	E2F-1	2	2	1	1	0	0	0	0	0	0
ATGTTWAYATAA	VBP TEF TEF-xbb1 Thyrotroph	2	2	1	1	0	0	0	0	0	0
CCGGSNNNANNAWWT	MeCP-2 MECP2 MECP-2	2	2	1	1	0	0	0	0	0	0
GHCACGTCAC	HBP-1a	2	2	1	1	0	0	0	0	0	0
NGCTCAGCGCN	CDC5	2	1	0	1	0	1	0	0	1	0
GRGAAAMBBWCAGS	PTF1-beta	2	1	0	1	0	1	0	0	1	0
NNNGGKTGCCCSNNNNNN	HIC-1-isoform2 HIC1	1	1	0	1	0	1	0	0	1	0
NNYTCYGCCTRGRSM	HMO1	2	1	0	1	0	1	0	0	1	0
CACCCATACA	RAP1	2	1	0	1	0	1	0	0	1	0
CCGTTAACGG	LEU3	1	1	0	1	0	1	0	0	1	0
YACATTCCWSNG	TEF	2	1	0	1	0	1	0	0	1	0
NNNVCCACGTGGNMVNN	PIF3	2	1	0	1	0	1	0	0	1	0
GGCGAGATCT	SKN7	1	1	0	1	0	1	0	0	1	0
CCAWAAATAG	RIN	3	2	0	2	0	1	0	0	1	0
CGGACGTT	MIZF	1	1	0	1	0	1	0	0	1	0
RRTGACGTSANC	STF1	1	1	0	1	0	1	0	0	1	0
NAANNNAGATCTACRNNNNN	Gat3 GAT3	1	1	0	1	0	1	0	0	1	0
AGCTGTCANNA	TGIF TGIF1 TGIF-isoform2	2	1	0	1	0	1	0	0	1	0
AGAACAAAGAAA	STE11	2	2	0	2	0	1	0	0	1	0
TGACGTCASYN	CREM	1	1	0	1	0	1	0	0	1	0
GRTGACGTCAKCA	TGA2	1	1	0	1	0	1	0	0	1	0
CGGCCATCT	NF-muE1	2	1	0	1	0	1	0	0	1	0
NCACCTGYYNCNKN	E2A	3	2	0	2	0	1	0	0	1	0
GSCCSCRGGCNRNRNN	AP-2beta AP-2 AP-2alpha AP-2gamma AP-2alphaA AP-2alphaB	1	1	0	1	0	1	0	0	1	0
RMMAWSTGKSGYGSC	MET4	1	1	0	1	0	1	0	0	1	0
NNGNNNAWYTCCGCCNNNNNN	Cha4 CHA4	1	1	0	1	0	1	0	0	1	0
YYYATTGTTCTC	ROX1	2	2	0	2	0	1	0	0	1	0
NNNNGNRTCTGGMWTT	Hand1:E47 E47 E12 E2A EHAND	2	2	0	2	0	1	0	0	1	0
HGCCGGTACCGGYB	LEU3	1	1	0	1	0	1	0	0	1	0
NNNTAATTNNCATTANCN	CART1 Cart-1	1	1	0	1	0	1	0	0	1	0
NGCTGAGTCAN	MAF	1	1	0	1	0	1	0	0	1	0
WNRTAATARACAARWNWN	BR-C Z1 BR-C	1	1	0	1	0	1	0	0	1	0
GNYNAAAWTTTTTCACTNNNN	STB3 Stb3	1	1	0	1	0	1	0	0	1	0
NNNMRCAGGTGTTMNN	E47	1	1	0	1	0	1	0	0	1	0
ACCGTCACTGC	ZAP1	1	1	0	1	0	1	0	0	1	0
AMTGCACCCADTT	RCS1	2	1	0	1	0	1	0	0	1	0
NNRNTAATTAGYNCAN	ipf1 Ipf1	1	1	0	1	0	1	0	0	1	0
WNNGMCACGTC	XBP1	3	2	0	2	0	1	0	0	1	0
TTTGCN{97}GCAAA	MSS11 FLO8	2	1	0	1	0	1	0	0	1	0
ARATGTAYGGRTGTA	IFH1	2	2	0	2	0	1	0	0	1	0
NCSCGCSAAAN	E2F:DP:E4 E2F:DP E2F-3a E2F-4 E2F-3 E2F-1 E2F E2F-3A DP-1 E2F-3B	2	1	0	1	0	1	0	0	1	0
NNNNTTAATTAATNNNC	HOXA7	1	1	0	1	0	1	0	0	1	0
THCYAAAAATGGAAA	AP3:PI DEF:GLO MADS-B	1	1	0	1	0	1	0	0	1	0
GATTGATKGNNS	Pbx1a:ipf1 Pbx1b:Prep1 Pbx2:HOXC6 Pbx1a:PREP1 Pbx1a:HOXB7 PBX2 Pbx3b Pbx1a:HOXB8 Pbx3a Pbx1:HOXB1 Pbx1b:PREP1 Pbx1a Pbx1b Pbx1 Pbx3a:PREP1 Pbx2:Prep1 Pbx Pbx2 Pbx3 PBX1 Pbx2:PREP1 Pbx1a:HOXC6 Pbx3a:HOXC6 Pbx1:Prep1	5	4	0	4	0	1	0	0	1	0
ANWGCAATTAAG	Ftz	3	2	0	2	0	1	0	0	1	0
TTCTTTATGGT	ZAP1	1	1	0	1	0	1	0	0	1	0
AAAAWTTTT	SFP1	141	62	19	43	0.0950125	0.99007	4.31408e-05	0.627405	1	0.00171507
NNNNNRAAAAWTTTTYYNNNN	SFP1	44	24	6	18	0.00991598	0.852338	4.91472e-05	0.117069	1	0.00191477
AYCCRTACAY	SFP1	16	10	3	7	0.0131432	0.444881	0.00259332	0.150605	1	0.0971499
NNYNYACCTGWVT	AREB6	16	9	2	7	0.0428386	0.686832	0.00259332	0.391782	1	0.0971499
KMCACGTGKM	CPRF-1	5	3	0	3	0.0657039	1	0.00357234	0.511265	1	0.1313
YCNATTGTTW	Mat1-Mc	36	21	9	12	0.0046547	0.214902	0.0051113	0.0592638	0.854344	0.184385
TCCAKCTGNY	Tal-1 TAL1 Tal1-PP42 Tal1-PP22	8	4	0	4	0.146625	1	0.00522823	0.78902	1	0.185174
GGCCGGC	SKN7	11	8	3	5	0.00408533	0.185206	0.00533198	0.0523568	0.793869	0.185477
TTTSGCGC	E2F-4:DP-1 E2F-4 E2F-3a E2F-5 E2F:DP E2F-3 E2F-2 E2F-1 E2F E2F-3A pRb:E2F-1:DP-1 E2F-3B	19	10	3	7	0.0653952	0.591471	0.00942571	0.511265	1	0.300109
ASTCAAGTRK	TTF-1 TTF1 (Nkx2-1) TFF-1 TTF-1-isoform1	6	4	1	3	0.0301086	0.370206	0.00962237	0.302328	1	0.300109
TNNTTGTTTACNTW	FOXO3a FOXO3	6	3	0	3	0.152049	1	0.00962237	0.789538	1	0.300109
CGCATCWCT	Sry-beta	6	3	0	3	0.152049	1	0.00962237	0.789538	1	0.300109
RGTGACTMANN	AP-1	6	3	0	3	0.152049	1	0.00962237	0.789538	1	0.300109
AYCVDCCAATNANMNN	HAP2/3/4	6	3	0	3	0.152049	1	0.00962237	0.789538	1	0.300109
TCGGCGGCTDW	URS1 NDT80	9	6	2	4	0.018826	0.289913	0.0101193	0.206028	0.945336	0.300109
TCGGCGGCT	URS1	9	6	2	4	0.018826	0.289913	0.0101193	0.206028	0.945336	0.300109
TCGGCGGCTD	URS1	9	6	2	4	0.018826	0.289913	0.0101193	0.206028	0.945336	0.300109
TGACTAA	YAP1	47	21	7	14	0.150706	0.808066	0.0101679	0.789538	1	0.300109
NANCACGTGNNW	c-Myc Max Max-isoform2 c-Myc:Max	13	9	4	5	0.00530426	0.11831	0.0145486	0.0662352	0.624575	0.422995
NNNANYGTAAATCAYNNNNN	Ypr013c	4	2	0	2	0.137654	1	0.0166881	0.760549	1	0.464405
GCCACSTCA	ROM2 ROM ROM1	4	2	0	2	0.137654	1	0.0166881	0.760549	1	0.464405
TCCGCGGG	PDR3 PDR1	4	2	0	2	0.137654	1	0.0166881	0.760549	1	0.464405
KNNTRTTTRTTTA	FOXI1 HFH3 (FOXI1) HFH-3	17	6	0	6	0.492938	1	0.0171498	1	1	0.470534
NNNNNGTAATTANNNT	HOXC-8	25	12	4	8	0.115097	0.63219	0.0189444	0.725597	1	0.512551
TSGGCGGCTAWW	NDT80	7	5	2	3	0.0134147	0.166389	0.0194771	0.151929	0.73665	0.519745
RNTGTGGCG	MET31	14	6	1	5	0.260527	0.827724	0.0218432	1	1	0.575006
NCAGATCTAN	AGP1	18	11	5	6	0.013687	0.160534	0.0240125	0.152492	0.73665	0.617137
GGCGGCWA	UME6	30	17	8	9	0.0130365	0.164782	0.0240772	0.150605	0.73665	0.617137
NGRCWTGYCY	p53-isoform1 p53	26	10	2	8	0.408255	0.93469	0.024691	1	1	0.618907
GNTAGCGC	STP4	22	15	8	7	0.0010915	0.0277647	0.0247817	0.01427	0.278792	0.618907
NNRGYAATTRNYKNNN	dlx5-isoform1 dlx5-isoform2 dlx5-isoform3 dlx5	39	15	4	11	0.426028	0.937513	0.0270391	1	1	0.66175
TSGGCGGCTAW	UME6	11	7	3	4	0.0217617	0.185206	0.0275163	0.232922	0.793869	0.66175
NNANTAATTANTGNNN	HOXB7	11	6	2	4	0.0790036	0.417787	0.0275163	0.557605	1	0.66175
NNANNGTAAACAANNN	Freac-2	15	8	3	5	0.0727891	0.392259	0.031255	0.550396	1	0.742496
TTTSGCGSG	E2F:DP:E4 E2F:DP E2F-3a E2F-4 E2F-3 E2F-1 E2F E2F-3A DP-1 E2F-3B	8	4	1	3	0.146625	0.527197	0.0337537	0.78902	1	0.782765
NCAGCTGYNGNCN	AP4	8	3	0	3	0.364225	1	0.0337537	1	1	0.782765
NCCACGTVRN	Opaque-2	32	13	4	9	0.323432	0.836772	0.0374683	1	1	0.799419
NNANCACGTGNTNN	Max Max-isoform2	5	3	1	2	0.0657039	0.283729	0.0381653	0.511265	0.943918	0.799419
NCYCWRGGGANYNN	COE1	5	3	1	2	0.0657039	0.283729	0.0381653	0.511265	0.943918	0.799419
NNNANNGTAAACAAANNNNN	Fkh2 FKH2	5	3	1	2	0.0657039	0.283729	0.0381653	0.511265	0.943918	0.799419
ACCYYNAAGGT	ZAP1	5	3	1	2	0.0657039	0.283729	0.0381653	0.511265	0.943918	0.799419
GNTAGCGCA	STP4	5	3	1	2	0.0657039	0.283729	0.0381653	0.511265	0.943918	0.799419
CCGGNNCCGG	LEU3	5	2	0	2	0.278553	1	0.0381653	1	1	0.799419
VNRCACCTGKNC	ZEB AREB6 ZEB1	5	2	0	2	0.278553	1	0.0381653	1	1	0.799419
NANNTACATGTANNWNT	IRX6 Irx-3 Irx6 IRXB3	5	2	0	2	0.278553	1	0.0381653	1	1	0.799419
NCCDTYNVNCCGN	SIP4 CAT8	28	15	7	8	0.0332359	0.224407	0.0396898	0.330324	0.877383	0.822508
NNGAATATKCANNNN	2001-10-01	24	12	5	7	0.0836113	0.395854	0.0416105	0.57553	1	0.839225
CCGTACA	SPL14	37	17	7	10	0.132099	0.536353	0.0425266	0.760549	1	0.839225
TGACACAWW	CUP9	20	7	1	6	0.521236	0.944631	0.0429003	1	1	0.839225
CACCTCTA	ARG81	16	9	4	5	0.0428386	0.234871	0.0429637	0.391782	0.883262	0.839225
WAAYAAACAAW	HCM1	16	8	3	5	0.111447	0.444881	0.0429637	0.714142	1	0.839225
NCACSTGNCN	Ebox	46	21	9	12	0.123096	0.520548	0.0430814	0.754061	1	0.839225
NNNYYAATAAAANNNN	HOXD13	70	31	14	17	0.133566	0.532635	0.0489471	0.760549	1	0.928797
NNGCAACAKAWN	RAV1	29	15	7	8	0.0483789	0.256711	0.0491099	0.430329	0.927389	0.928797
ACGCGAA	SWI4	29	14	6	8	0.0988228	0.415306	0.0491099	0.643836	1	0.928797
