# Supplementary material for: Dissecting the Gene Network of Dietary Restriction to Identify Evolutionarily Conserved Pathways and New Functional Genes
Source: PLoS Genet. 2012 Aug 9;8(8):e1002834. doi: 10.1371/journal.pgen.1002834 (PMC3415404; doi:10.1371/journal.pgen.1002834)
Supplement: Table S16 — Motifs enriched within 500 bp upstream of the transcriptional start site of DR-essential genes. Motifs corresponding to transcription factors were used to scan the genome for the presence within the 500 bp upstream regions of DR-essential genes. (XLS) [file pgen.1002834.s020.xls]

## Sheet: S16
Table S16: Motifs enriched within 500 bp upstream of the transcriptional start site of DR-essential genes. Motifs corresponding to transcription factors were used to scan the genome for the presence within the 500 bp upstream regions of DR-essential genes.
Motif	Factor	#Genome	#Set genes	Set p	Set q
CACACACACACACACACA	IME4	3	1	0.000321	0.073937
TGCACCCA	AFT1	4	1	0.000639	0.073937
TSGGCGGCTAWW	NDT80	4	1	0.000639	0.073937
RTTAYGTAAY	DBOX	7	1	0.002194	0.126896
TRGSCGSCKA	IME1	7	1	0.002194	0.126896
MAGGGGSGG	MSN2	7	1	0.002194	0.126896
TSGGCGGCTAW	UME6	8	1	0.002907	0.144086
GYGWCASWAAW	SUM1	10	1	0.004611	0.177394
TSGGCGGCTD	URS1	10	1	0.004611	0.177394
GGTGGCAAA	RPN4	11	1	0.0056	0.177394
TAGGTA	MOT3	108	4	0.005623	0.177394
TGACGTTT	SKO1	12	1	0.006676	0.1782
TGCACCC	AFT1 AFT2	12	1	0.006676	0.1782
GGCCAGA	SKN7	14	1	0.009087	0.225216
ACGCGT	MBP1	47	2	0.013039	0.266228
TWAGGGAT	GIS1	17	1	0.013319	0.266228
CTAWWWWTAG	RLM1	17	1	0.013319	0.266228
CGCN{9}CGC	MAL63	48	2	0.01381	0.266228
GGCGGCWA	UME6	19	1	0.016532	0.286831
GWCACAAA	MSE	19	1	0.016532	0.286831
DSGGCGGCND	URS1	22	1	0.021905	0.298853
AWAGGGAT	GIS1	22	1	0.021905	0.298853
RYGWCASWAAW	SUM1	22	1	0.021905	0.298853
TGACTMT	GCN4	57	2	0.021927	0.298853
TCGTTYAG	UPC2	23	1	0.023837	0.298853
CATTCC	TEC1	106	3	0.025829	0.298853
YCAAGGYC	Nr5a1	24	1	0.025837	0.298853
CGGN{9}CGG	MAL63	24	1	0.025837	0.298853
CCGN{23}CGG	WAR1	24	1	0.025837	0.298853
CGGNNNNNNNNNCGG	GSM1	24	1	0.025837	0.298853
CGGN{6}CGG	HAP1	25	1	0.027904	0.302273
CGGN{10}CCG	PUT3 CHA4 TEA1	25	1	0.027904	0.302273
RRTGACTC	GCN4	26	1	0.030036	0.302273
YRCACCCR	AFT1 AFT2	26	1	0.030036	0.302273
TAWWWWTAGM	RLM1	66	2	0.032187	0.302273
TGAAACA	STE12	66	2	0.032187	0.302273
TGCCAAG	RIM101	27	1	0.032231	0.302273
CACGTG	CBF1 PHO4 GCN4	67	2	0.03346	0.305539
AAGAGG	MOT3	171	4	0.036017	0.320463
TCACGTGH	CBF1	31	1	0.041617	0.361026
TGACTC	BAS1 GCN4	76	2	0.046094	0.377031
CCGCGG	PDR3	33	1	0.046654	0.377031
GTCAC	RTG3 RTG1	243	5	0.047454	0.377031
MGCN{9}MGS	MAL63	366	7	0.047808	0.377031
