# Supplementary material for: Dissecting the Gene Network of Dietary Restriction to Identify Evolutionarily Conserved Pathways and New Functional Genes
Source: PLoS Genet. 2012 Aug 9;8(8):e1002834. doi: 10.1371/journal.pgen.1002834 (PMC3415404; doi:10.1371/journal.pgen.1002834)
Supplement: Table S17 — Clusters of functional enrichment for spermidine-differentially expressed genes. Genes which were more than 1.5-fold differential expressed (A: induced; B: suppressed) upon spermidine treatment were used to find for clusters of functional enrichment. (XLS) [file pgen.1002834.s021.xls]

## Sheet: S17
Table S17: Clusters of functional enrichment for spermidine-differentially expressed genes. Genes which were more than 1.5-fold differential expressed (A: induced; B: suppressed) upon spermidine treatment were used to find for clusters of functional enrichment.
A, Spermidine-induced genes:
Cluster	Score	Term	Count	%	p-value	Benjamini p-value
1	7.62	cellular amino acid biosynthetic process	23	9.79	9.9e-11	7.31e-08
1	7.62	amine biosynthetic process	23	9.79	3.19e-10	1.18e-07
1	7.62	carboxylic acid biosynthetic process	24	10.21	2.46e-09	6.05e-07
1	7.62	organic acid biosynthetic process	24	10.21	2.46e-09	6.05e-07
1	7.62	amino-acid biosynthesis	19	8.09	5.36e-09	1.01e-06
1	7.62	nitrogen compound biosynthetic process	31	13.19	3.24e-08	5.97e-06
1	7.62	aspartate family amino acid biosynthetic process	10	4.26	2.44e-05	0.003
1	7.62	aspartate family amino acid metabolic process	10	4.26	0.000137	0.011
2	2.84	histidine family amino acid metabolic process	5	2.13	0.000267	0.016
2	2.84	histidine family amino acid biosynthetic process	5	2.13	0.000267	0.016
2	2.84	histidine biosynthetic process	5	2.13	0.000267	0.016
2	2.84	histidine metabolic process	5	2.13	0.000267	0.016
3	2.53	intrinsic to membrane	73	31.06	1.12e-05	0.002
3	2.53	integral to membrane	68	28.94	7.91e-05	0.006
4	2.49	aspartate family amino acid biosynthetic process	10	4.26	2.44e-05	0.003
4	2.49	aspartate family amino acid metabolic process	10	4.26	0.000137	0.011
4	2.49	sulfur amino acid metabolic process	8	3.4	0.000599	0.031
5	2.3	de novo NAD biosynthetic process	5	2.13	4.69e-06	0.001
5	2.3	de novo NAD biosynthetic process from tryptophan	5	2.13	4.69e-06	0.001
5	2.3	nicotinamide nucleotide biosynthetic process	6	2.55	9.76e-05	0.009
5	2.3	pyridine nucleotide biosynthetic process	6	2.55	0.000182	0.012
5	2.3	NAD biosynthetic process	5	2.13	0.00039	0.022
5	2.3	NAD metabolic process	6	2.55	0.000943	0.045
7	1.98	arginine biosynthetic process	5	2.13	0.000174	0.013
10	1.19	sporulation	12	5.11	0.00044	0.041
13	0.98	sporulation	12	5.11	0.00044	0.041
B, Spermidine-suppressed genes:
Cluster	Score	Term	Count	%	p-value	Benjamini p-value
1	3.55	response to temperature stimulus	20	8.26	4.55e-06	0.003
1	3.55	response to abiotic stimulus	25	10.33	1.25e-05	0.004
3	2.06	sporulation	18	7.44	7.64e-05	0.018
3	2.06	sporulation resulting in formation of a cellular spore	18	7.44	7.64e-05	0.018
4	1.8	condensed chromosome	13	5.37	8.78e-05	0.014
6	1.11	condensed chromosome	13	5.37	8.78e-05	0.014
