# Supplementary material for: Dissecting the Gene Network of Dietary Restriction to Identify Evolutionarily Conserved Pathways and New Functional Genes
Source: PLoS Genet. 2012 Aug 9;8(8):e1002834. doi: 10.1371/journal.pgen.1002834 (PMC3415404; doi:10.1371/journal.pgen.1002834)
Supplement: Table S18 — Cell cycle-related genes stimulated by DR in multiple species are enriched for meiosis. Genes which are belonging to the DR-stimulated interactions (in yeast, worm, and fly) and found to be related to cell-cycle were analyzed for functional enrichment. (XLS) [file pgen.1002834.s022.xls]

## Sheet: S18
Table S18: Cell cycle-related genes stimulated by DR in multiple species are enriched for meiosis. Genes which are belonging to the DR-stimulated interactions (in yeast, worm, and fly) and found to be related to cell-cycle were analyzed for functional enrichment.
Term	analytic p-value	z-method p-value
GO:0007049~cell cycle	7.47	2.38e-43
GO:0022402~cell cycle process	2.33e-255	2.38e-43
GO:0022403~cell cycle phase	5.74e-184	2.38e-43
GO:0000279~M phase	1.39e-167	2.38e-43
GO:0000278~mitotic cell cycle	3.87e-140	2.38e-43
cell cycle	7.79e-101	2.38e-43
GO:0051301~cell division	2.3e-79	2.38e-43
nucleotide-binding	4.29e-86	4.87e-40
cell division	2.72e-75	1.06e-38
GO:0051327~M phase of meiotic cell cycle	2.18e-81	5.74e-37
GO:0007126~meiosis	8.07e-80	5.74e-37
GO:0051321~meiotic cell cycle	1.31e-86	1.47e-36
GO:0000280~nuclear division	3.13e-44	1.2e-35
GO:0048285~organelle fission	2.24e-43	3.99e-35
atp-binding	3.52e-82	1.07e-34
GO:0051726~regulation of cell cycle	6.34e-35	1.77e-34
GO:0007067~mitosis	3.47e-43	6.21e-34
GO:0000087~M phase of mitotic cell cycle	4.39e-44	8.39e-34
GO:0007010~cytoskeleton organization	1.12e-78	9.15e-33
GO:0007059~chromosome segregation	3.1e-55	2.07e-31
GO:0032553~ribonucleotide binding	4.15e-60	2.82e-30
GO:0032555~purine ribonucleotide binding	4.15e-60	2.82e-30
mitosis	2.36e-43	5.89e-30
GO:0017076~purine nucleotide binding	3.58e-56	9.67e-29
GO:0000226~microtubule cytoskeleton organization	5.91e-80	1.46e-28
GO:0043228~non-membrane-bounded organelle	5.56e-37	1.73e-28
GO:0043232~intracellular non-membrane-bounded organelle	5.56e-37	1.73e-28
GO:0007017~microtubule-based process	9.16e-71	1.45e-27
phosphoprotein	8.42e-31	9.3e-27
serine/threonine-protein kinase	1.06e-60	9.34e-27
GO:0000166~nucleotide binding	6.34e-49	1.24e-26
GO:0005524~ATP binding	6.87e-58	1.94e-26
GO:0032559~adenyl ribonucleotide binding	1.06e-57	2.17e-26
kinase	3.36e-56	2.22e-26
GO:0001883~purine nucleoside binding	6.24e-54	1.43e-25
GO:0001882~nucleoside binding	1.84e-53	2.06e-25
GO:0030554~adenyl nucleotide binding	1.24e-53	6.56e-25
GO:0019953~sexual reproduction	5.25e-28	8.52e-24
nucleotide phosphate-binding region:ATP	3.95e-59	1.67e-23
IPR002290:Serine/threonine protein kinase	6.65e-37	2e-23
IPR017441:Protein kinase, ATP binding site	1.01e-51	2.09e-23
meiosis	1.51e-26	3.76e-23
IPR017442:Serine/threonine protein kinase-related	1.43e-50	3.81e-22
IPR000719:Protein kinase, core	9.67e-50	4.36e-22
GO:0000910~cytokinesis	9.01e-32	5.77e-22
nucleus	1.36e-22	8.52e-22
IPR008271:Serine/threonine protein kinase, active site	1.02e-49	8.87e-22
GO:0051276~chromosome organization	2.34e-22	1.23e-21
GO:0005856~cytoskeleton	2.51e-22	1.86e-21
GO:0044430~cytoskeletal part	1.01e-21	3.18e-21
SM00220:S_TKc	5.1e-28	1.06e-20
GO:0003006~reproductive developmental process	9.04e-24	1.09e-20
domain:Protein kinase	5.34e-51	1.86e-20
GO:0045132~meiotic chromosome segregation	6.74e-36	1.81e-19
binding site:ATP	8.14e-50	1.16e-18
GO:0010564~regulation of cell cycle process	1.92e-21	1.28e-18
GO:0007163~establishment or maintenance of cell polarity	1.3e-21	1.38e-18
GO:0005694~chromosome	3.26e-19	1.43e-18
GO:0033205~cytokinesis during cell cycle	1.58e-20	2.35e-18
GO:0004672~protein kinase activity	2.61e-43	5.83e-18
GO:0015630~microtubule cytoskeleton	1.65e-18	1.15e-17
active site:Proton acceptor	7.67e-38	1.44e-17
GO:0006468~protein amino acid phosphorylation	3.35e-42	2.1e-17
GO:0004674~protein serine/threonine kinase activity	6.07e-44	4.83e-17
GO:0007127~meiosis I	9.07e-18	5.38e-17
GO:0048610~reproductive cellular process	2.3e-16	1.24e-15
GO:0000902~cell morphogenesis	2.47e-17	5.82e-15
GO:0006796~phosphate metabolic process	4.76e-31	9.43e-15
GO:0006793~phosphorus metabolic process	1.33e-30	9.43e-15
GO:0007346~regulation of mitotic cell cycle	3.17e-17	3.19e-14
GO:0032989~cellular component morphogenesis	1.41e-15	5.17e-14
GO:0006259~DNA metabolic process	3.44e-14	1.25e-13
GO:0005819~spindle	1.09e-13	4.1e-13
GO:0000819~sister chromatid segregation	2.05e-12	7.14e-12
GO:0005815~microtubule organizing center	3.54e-12	9.8e-12
GO:0000793~condensed chromosome	4.77e-12	2.6e-11
cytoskeleton	1.48e-12	1.58e-10
GO:0000070~mitotic sister chromatid segregation	4.48e-10	1.42e-09
GO:0007242~intracellular signaling cascade	4.34e-09	4.42e-08
GO:0031023~microtubule organizing center organization	1.7e-08	8.4e-08
GO:0045786~negative regulation of cell cycle	3.89e-07	1.3e-06
GO:0000776~kinetochore	8.65e-07	2.38e-06
GO:0000775~chromosome, centromeric region	9.77e-07	2.4e-06
GO:0000779~condensed chromosome, centromeric region	3.52e-06	8.07e-06
GO:0006310~DNA recombination	3.32e-06	8.09e-06
GO:0000777~condensed chromosome kinetochore	5.2e-06	1.2e-05
