# Supplementary material for: Dissecting the Gene Network of Dietary Restriction to Identify Evolutionarily Conserved Pathways and New Functional Genes
Source: PLoS Genet. 2012 Aug 9;8(8):e1002834. doi: 10.1371/journal.pgen.1002834 (PMC3415404; doi:10.1371/journal.pgen.1002834)
Supplement: Table S19 — DR-induced and suppressed nuclear kinases and phosphoproteins in yeast. Nuclear kinases as well as phosphoproteins in yeast with their respective ratio of expression changes upon DR are listed. (XLS) [file pgen.1002834.s023.xls]

## Sheet: S19
Table S19: DR-induced and suppressed nuclear kinases and phosphoproteins in yeast. Nuclear kinases as well as phosphoproteins in yeast with their respective ratio of expression changes upon DR are listed.
Nuclear kinases		Nuclear phosphoproteins
Induced	Suppressed	Induced	Suppressed
PRR2 92.33	CLB6 0.08	PTP3 6.84	YVH1 0.06
IME2 7.43	CLN2 0.10	CDC14 3.18	PPT1 0.16
CTK2 5.15	FAR1 0.14	NEM1 2.77	PTC2 0.19
PKH2 4.63	PCL1 0.19	MSG5 2.67	PHO13 0.21
BUR2 4.21	CLB1 0.22	PPH3 2.58	FCP1 0.46
PTK2 3.56	CLB2 0.24	YDR066C 2.38	LTP1 0.47
PCL7 3.38	STD1 0.25	PTC1 2.30	PPG1 0.77
SPS1 2.90	CLN1 0.27	SPO7 1.94	SSU72 0.83
CTK1 2.79	DUN1 0.28	MIH1 1.86	PTC3 0.85
RIO1 2.78	TOS3 0.37	SDP1 1.76
PCL5 2.49	CLN3 0.40	YER139C 1.63
YAK1 2.34	CLA4 0.41	PPZ1 1.51
PHO80 2.19	GAL83 0.42	SIT4 1.48
CBK1 2.12	MOB2 0.46	PTP2 1.44
YCK3 2.05	CLB4 0.47	YER134C 1.15
RIM15 2.04	KSS1 0.50	GLC7 1.04
RIO2 1.93	RAD53 0.52
RLM1 1.92	SLI15 0.52
MEK1 1.87	PHO81 0.55
HRR25 1.79	SNF4 0.58
DPB11 1.71	HOG1 0.58
PCL8 1.69	CHK1 0.59
TPK1 1.65	IRE1 0.61
SIC1 1.63	BUB1 0.63
SNF1 1.53	PKC1 0.64
	BUD32 0.64
	TEL1 0.67
	CLB5 0.69
	SKS1 0.71
