# Supplementary material for: Dissecting the Gene Network of Dietary Restriction to Identify Evolutionarily Conserved Pathways and New Functional Genes
Source: PLoS Genet. 2012 Aug 9;8(8):e1002834. doi: 10.1371/journal.pgen.1002834 (PMC3415404; doi:10.1371/journal.pgen.1002834)
Supplement: Table S22 — Yeast nuclear phosphoprotein expression ratios and descriptions. Yeast genes annotated to encode phosphoproteins and to be localized in the nucleus according to Gene Ontology are listed with their respective expression change ratio upon DR and description. (XLS) [file pgen.1002834.s026.xls]

## Sheet: S22
Table S22: Yeast nuclear phosphoprotein expression ratios and descriptions. Yeast genes annotated to encode phosphoproteins and to be localized in the nucleus according to Gene Ontology are listed with their respective expression change ratio upon DR and description.
Orf	Symbol	Ratio	Description
YER075C	PTP3	6.84182	Phosphotyrosine-specific protein phosphatase involved in the inactivation of mitogen-activated protein kinase (MAPK) during osmolarity sensing; dephosporylates Hog1p MAPK and regulates its localization; localized to the cytoplasm
YFR028C	CDC14	3.18011	Protein phosphatase required for mitotic exit; located in the nucleolus until liberated by the FEAR and Mitotic Exit Network in anaphase, enabling it to act on key substrates to effect a decrease in CDK/B-cyclin activity and mitotic exit
YHR004C	NEM1	2.76699	Probable catalytic subunit of Nem1p-Spo7p phosphatase holoenzyme; regulates nuclear growth by controlling phospholipid biosynthesis, required for normal nuclear envelope morphology and sporulation; homolog of the human protein Dullard
YNL053W	MSG5	2.66924	Dual-specificity protein phosphatase; exists in 2 isoforms; required for maintenance of a low level of signaling through the cell integrity pathway, adaptive response to pheromone; regulates and is regulated by Slt2p; dephosphorylates Fus3p
YDR075W	PPH3	2.57937	Catalytic subunit of protein phosphatase PP4 complex; active complex is composed of Pph3p and Psy2p, with Psy4p apparently providing additional substrate specificity in some cases; regulates recovery from the DNA damage checkpoint and also the gene conversion- and single-strand annealing-mediated pathways of meiotic double-strand break repair; involved in activation of Gln3p to alleviate nitrogen…
YDR066C		2.38026	Protein of unknown function with high similarity to Rtr1p; exhibits genetic interactions with Rtr1p; green fluorescent protein (GFP)-fusion protein localizes to the cytoplasm; YDR066C is not an essential gene
YDL006W	PTC1	2.29977	Type 2C protein phosphatase (PP2C); dephosphorylates Hog1p, inactivating osmosensing MAPK cascade; involved in Fus3p activation during pheromone response; deletion affects precursor tRNA splicing, mitochondrial inheritance, and sporulation
YAL009W	SPO7	1.93959	Putative regulatory subunit of Nem1p-Spo7p phosphatase holoenzyme, regulates nuclear growth by controlling phospholipid biosynthesis, required for normal nuclear envelope morphology, premeiotic replication, and sporulation
YMR036C	MIH1	1.86035	Protein tyrosine phosphatase involved in cell cycle control; regulates the phosphorylation state of Cdc28p; homolog of S. pombe cdc25
YIL113W	SDP1	1.76125	Stress-inducible dual-specificity MAP kinase phosphatase, negatively regulates Slt2p MAP kinase by direct dephosphorylation, diffuse localization under normal conditions shifts to punctate localization after heat shock
YER139C		1.63463	CTD phosphatase; dephosphorylates S5-P in the C-terminal domain of Rpo21p; has a cysteine-rich motif required for function and conserved in eukaryotes; shuttles between the nucleus and cytoplasm
YML016C	PPZ1	1.51259	Serine/threonine protein phosphatase Z, isoform of Ppz2p; involved in regulation of potassium transport, which affects osmotic stability, cell cycle progression, and halotolerance
YDL047W	SIT4	1.47703	Type 2A-related serine-threonine phosphatase that functions in the G1/S transition of the mitotic cycle; cytoplasmic and nuclear protein that modulates functions mediated by Pkc1p including cell wall and actin cytoskeleton organization
YOR208W	PTP2	1.44184	Phosphotyrosine-specific protein phosphatase involved in the inactivation of mitogen-activated protein kinase (MAPK) during osmolarity sensing; dephosporylates Hog1p MAPK and regulates its localization; localized to the nucleus
YER134C		1.15442	Magnesium-dependent acid phosphatase, member of the haloacid dehalogenase superfamily; non-essential gene
YER133W	GLC7	1.038	Type 1 serine/threonine protein phosphatase catalytic subunit, involved in many processes (eg: glycogen metabolism, sporulation, mitosis); accumulates at mating projections by interaction with Afr1p; interacts with many regulatory subunits
YBL056W	PTC3	0.854456	Type 2C protein phosphatase (PP2C); dephosphorylates Hog1p (see also Ptc2p) to limit maximal kinase activity induced by osmotic stress; dephosphorylates T169 phosphorylated Cdc28p (see also Ptc2p); role in DNA damage checkpoint inactivation
YNL222W	SSU72	0.828388	Transcription/RNA-processing factor that associates with TFIIB and cleavage/polyadenylation factor Pta1p; exhibits phosphatase activity on serine-5 of the RNA polymerase II C-terminal domain; affects start site selection in vivo
YNR032W	PPG1	0.769379	Putative serine/threonine protein phosphatase of the type 2A-like phosphatase family, required for glycogen accumulation; interacts with Tap42p, which binds to and regulates other protein phosphatases
YPR073C	LTP1	0.47178	Protein phosphotyrosine phosphatase of unknown cellular role; activated by adenine
YMR277W	FCP1	0.464165	Carboxy-terminal domain (CTD) phosphatase, essential for dephosphorylation of the repeated C-terminal domain of the RNA polymerase II large subunit (Rpo21p)
YDL236W	PHO13	0.207357	Alkaline phosphatase specific for p-nitrophenyl phosphate; also has protein phosphatase activity
YER089C	PTC2	0.191376	Type 2C protein phosphatase (PP2C); dephosphorylates Hog1p to limit maximal osmostress induced kinase activity; dephosphorylates Ire1p to downregulate the unfolded protein response; dephosphorylates Cdc28p; inactivates the DNA damage checkpoint
YGR123C	PPT1	0.16038	Protein serine/threonine phosphatase with similarity to human phosphatase PP5; present in both the nucleus and cytoplasm; expressed during logarithmic growth; computational analyses suggest roles in phosphate metabolism and rRNA processing
YIR026C	YVH1	0.0606514	Protein phosphatase involved in vegetative growth at low temperatures, sporulation, and glycogen accumulation; mutants are defective in 60S ribosome assembly; member of the dual-specificity family of protein phosphatases
