# Supplementary material for: Dissecting the Gene Network of Dietary Restriction to Identify Evolutionarily Conserved Pathways and New Functional Genes
Source: PLoS Genet. 2012 Aug 9;8(8):e1002834. doi: 10.1371/journal.pgen.1002834 (PMC3415404; doi:10.1371/journal.pgen.1002834)
Supplement: Table S23 — Clusters of functional enrichment for worm DR-induced protein kinases. Clusters of functional enrichment for DR-induced protein kinases in the nematode are listed. (XLS) [file pgen.1002834.s027.xls]

## Sheet: S23
Table S23: Clusters of functional enrichment for worm DR-induced protein kinases. Clusters of functional enrichment for DR-induced protein kinases in the nematode are listed.
Annotation Cluster 1		Enrichment Score: 164			Count	p-value	Benjamini
	INTERPRO	Protein kinase, core	RT		170	2.7e-246	4.1e-244
	GOTERM_BP_FAT	protein amino acid phosphorylation	RT		178	3.7e-217	1.8e-214
	GOTERM_MF_FAT	protein kinase activity	RT		178	1.5e-204	1.4e-202
	GOTERM_BP_FAT	phosphorylation	RT		178	1.3e-201	3e-199
	GOTERM_MF_FAT	protein serine/threonine kinase activity	RT		174	1.3e-201	6e-200
	GOTERM_BP_FAT	phosphorus metabolic process	RT		178	3.4e-178	5.5e-176
	GOTERM_BP_FAT	phosphate metabolic process	RT		178	3.4e-178	5.5e-176
	GOTERM_MF_FAT	protein tyrosine kinase activity	RT		156	2.2e-177	7e-176
	GOTERM_MF_FAT	adenyl ribonucleotide binding	RT		181	7.2e-144	1.7e-142
	GOTERM_MF_FAT	ATP binding	RT		180	5.3e-142	1e-140
	GOTERM_MF_FAT	adenyl nucleotide binding	RT		181	3.6e-138	5.6e-137
	GOTERM_MF_FAT	purine nucleoside binding	RT		181	4.3e-138	5.8e-137
	GOTERM_MF_FAT	nucleoside binding	RT		181	1.7e-137	2e-136
	GOTERM_MF_FAT	purine ribonucleotide binding	RT		181	2.5e-129	2.6e-128
	GOTERM_MF_FAT	ribonucleotide binding	RT		181	2.5e-129	2.6e-128
	GOTERM_MF_FAT	purine nucleotide binding	RT		181	1.9e-124	1.7e-123
	GOTERM_MF_FAT	nucleotide binding	RT		181	1.3e-112	1.1e-111
Annotation Cluster 2		Enrichment Score: 139.78			Count	p-value	Benjamini
	INTERPRO	Protein kinase, ATP binding site	RT		120	6.3e-162	4.7e-160
	SP_PIR_KEYWORDS	atp-binding	RT		129	1.5e-143	1.3e-141
	SP_PIR_KEYWORDS	nucleotide-binding	RT		135	1.1e-139	4.7e-138
	SP_PIR_KEYWORDS	serine/threonine-protein kinase	RT		88	2.9e-134	8.3e-133
	SP_PIR_KEYWORDS	kinase	RT		93	4.4e-123	9.5e-122
Annotation Cluster 3		Enrichment Score: 118.86			Count	p-value	Benjamini
	INTERPRO	Serine/threonine protein kinase-related	RT		118	2.2e-159	1.1e-157
	INTERPRO	Serine/threonine protein kinase, active site	RT		106	7.2e-148	2.7e-146
	SP_PIR_KEYWORDS	serine/threonine-protein kinase	RT		88	2.9e-134	8.3e-133
	INTERPRO	Serine/threonine protein kinase	RT		63	1.3e-83	4e-82
	SMART	S_TKc	RT		63	8.1e-73	3.7e-71
Annotation Cluster 4		Enrichment Score: 36.93			Count	p-value	Benjamini
	UP_SEQ_FEATURE	domain:Protein kinase	RT		44	8.9e-60	1.2e-57
	SP_PIR_KEYWORDS	transferase	RT		70	8.3e-58	1.4e-56
	UP_SEQ_FEATURE	binding site:ATP	RT		44	3.3e-55	2.1e-53
	UP_SEQ_FEATURE	active site:Proton acceptor	RT		44	2.8e-52	1.2e-50
	UP_SEQ_FEATURE	nucleotide phosphate-binding region:ATP	RT		44	5.4e-42	1.8e-40
	SP_PIR_KEYWORDS	alternative splicing	RT		28	1.8e-13	2e-12
	SP_PIR_KEYWORDS	developmental protein	RT		21	2.8e-11	2.8e-10
	UP_SEQ_FEATURE	splice variant	RT		28	2.1e-09	4.6e-08
Annotation Cluster 5		Enrichment Score: 25.76			Count	p-value	Benjamini
	INTERPRO	Tyrosine protein kinase	RT		45	1.4e-52	3.4e-51
	SMART	TyrKc	RT		45	2.6e-44	6e-43
	SP_PIR_KEYWORDS	tyrosine-protein kinase	RT		26	2.5e-32	3.6e-31
	INTERPRO	Tyrosine protein kinase, active site	RT		28	2.2e-30	4.6e-29
	INTERPRO	SH2 motif	RT		13	1.4e-10	2.3e-09
	SMART	SH2	RT		13	3.4e-08	3.9e-07
	PIR_SUPERFAMILY	PIRSF000675:tyrosine-protein kinase	RT		6	5.4e-07	1e-05
Annotation Cluster 6		Enrichment Score: 9.67			Count	p-value	Benjamini
	INTERPRO	AGC-kinase, C-terminal	RT		10	4.8e-12	9e-11
	SMART	S_TK_X	RT		10	3.8e-10	5.8e-09
	INTERPRO	Protein kinase, C-terminal	RT		8	1e-09	1.6e-08
	UP_SEQ_FEATURE	domain:AGC-kinase C-terminal	RT		8	1.1e-09	2.9e-08
Annotation Cluster 7		Enrichment Score: 7.45			Count	p-value	Benjamini
	GOTERM_MF_FAT	kinase regulator activity	RT		10	2.1e-10	1.6e-09
	GOTERM_MF_FAT	protein kinase regulator activity	RT		9	9.9e-10	7.2e-09
	GOTERM_MF_FAT	cAMP-dependent protein kinase regulator activity	RT		4	0.00022	0.0013
Annotation Cluster 8		Enrichment Score: 5.28			Count	p-value	Benjamini
	GOTERM_BP_FAT	protein kinase cascade	RT		7	4e-08	4.8e-06
	INTERPRO	MAP kinase, conserved site	RT		6	2.3e-07	3.2e-06
	GOTERM_MF_FAT	MAP kinase activity	RT		6	7.3e-06	4.9e-05
	UP_SEQ_FEATURE	short sequence motif:TXY	RT		4	9.9e-05	0.0019
	INTERPRO	JNK MAP kinase	RT		3	0.00059	0.0059
Annotation Cluster 9		Enrichment Score: 3.84			Count	p-value	Benjamini
	UP_SEQ_FEATURE	domain:AGC-kinase C-terminal	RT		8	1.1e-09	2.9e-08
	SP_PIR_KEYWORDS	magnesium	RT		8	2.7e-05	0.00016
	UP_SEQ_FEATURE	domain:PH	RT		3	0.065	0.63
	SP_PIR_KEYWORDS	metal-binding	RT		14	0.23	0.55
Annotation Cluster 10		Enrichment Score: 2.86			Count	p-value	Benjamini
	GOTERM_BP_FAT	innate immune response	RT		4	0.00014	0.0097
	GOTERM_BP_FAT	immune response	RT		4	0.0027	0.071
	GOTERM_BP_FAT	defense response	RT		7	0.0068	0.1
Annotation Cluster 11		Enrichment Score: 2.81			Count	p-value	Benjamini
	GOTERM_BP_FAT	enzyme linked receptor protein signaling pathway	RT		8	9.8e-06	0.00079
	GOTERM_BP_FAT	transmembrane receptor protein tyrosine kinase signaling pathway	RT		5	0.001	0.041
	GOTERM_BP_FAT	cell surface receptor linked signal transduction	RT		12	0.37	0.9
Annotation Cluster 12		Enrichment Score: 2.28			Count	p-value	Benjamini
	GOTERM_CC_FAT	cAMP-dependent protein kinase complex	RT		3	0.00021	0.0079
	GOTERM_MF_FAT	cAMP-dependent protein kinase regulator activity	RT		4	0.00022	0.0013
	GOTERM_BP_FAT	regulation of phosphorylation	RT		5	0.0015	0.048
	GOTERM_BP_FAT	regulation of phosphorus metabolic process	RT		5	0.0018	0.054
	GOTERM_BP_FAT	regulation of phosphate metabolic process	RT		5	0.0018	0.054
	GOTERM_BP_FAT	regulation of protein amino acid phosphorylation	RT		3	0.0057	0.098
	INTERPRO	Cyclic nucleotide-binding, conserved site	RT		3	0.01	0.066
	GOTERM_BP_FAT	regulation of protein modification process	RT		3	0.015	0.17
	INTERPRO	Cyclic nucleotide-binding	RT		3	0.021	0.13
	INTERPRO	RmlC-like jelly roll fold	RT		3	0.038	0.2
	GOTERM_BP_FAT	regulation of cellular protein metabolic process	RT		4	0.047	0.32
	SMART	cNMP	RT		3	0.053	0.27
Annotation Cluster 13		Enrichment Score: 2.24			Count	p-value	Benjamini
	GOTERM_BP_FAT	enzyme linked receptor protein signaling pathway	RT		8	9.8e-06	0.00079
	GOTERM_BP_FAT	dauer larval development	RT		8	0.0034	0.076
	GOTERM_BP_FAT	dauer entry	RT		3	0.15	0.63
	GOTERM_BP_FAT	dormancy process	RT		3	0.21	0.73
Annotation Cluster 14		Enrichment Score: 2.19			Count	p-value	Benjamini
	GOTERM_MF_FAT	protein kinase binding	RT		4	0.0017	0.0094
	GOTERM_MF_FAT	kinase binding	RT		4	0.0017	0.0094
	GOTERM_MF_FAT	enzyme binding	RT		4	0.093	0.32
Annotation Cluster 15		Enrichment Score: 2.16			Count	p-value	Benjamini
	SP_PIR_KEYWORDS	cyclin	RT		7	7.7e-08	6.1e-07
	SP_PIR_KEYWORDS	cell cycle	RT		8	1.9e-05	0.00012
	GOTERM_BP_FAT	mitotic cell cycle	RT		13	0.00015	0.0091
	GOTERM_BP_FAT	cell cycle	RT		21	0.00016	0.0087
	INTERPRO	Cyclin-related	RT		5	0.00039	0.0041
	SP_PIR_KEYWORDS	mitosis	RT		5	0.00065	0.0033
	PIR_SUPERFAMILY	PIRSF001771:cyclin, A/B/D/E types	RT		3	0.001	0.013
	GOTERM_BP_FAT	cell cycle process	RT		18	0.0011	0.038
	PIR_SUPERFAMILY	PIRSF001771:Cyclin_A_B_D_E	RT		3	0.0021	0.02
	INTERPRO	Cyclin	RT		4	0.0031	0.023
	GOTERM_BP_FAT	spindle assembly	RT		3	0.0035	0.074
	SP_PIR_KEYWORDS	cell division	RT		5	0.004	0.016
	INTERPRO	Cyclin, A/B/D/E	RT		3	0.004	0.028
	INTERPRO	Cyclin, C-terminal	RT		3	0.004	0.028
	GOTERM_BP_FAT	cell division	RT		12	0.0068	0.11
	GOTERM_BP_FAT	cell cycle phase	RT		14	0.0074	0.11
	GOTERM_BP_FAT	spindle organization	RT		7	0.0084	0.11
	SMART	CYCLIN	RT		4	0.012	0.078
	GOTERM_BP_FAT	microtubule cytoskeleton organization	RT		8	0.015	0.16
	GOTERM_BP_FAT	M phase	RT		13	0.016	0.17
	GOTERM_BP_FAT	mitosis	RT		6	0.02	0.19
	GOTERM_BP_FAT	M phase of mitotic cell cycle	RT		6	0.022	0.19
	GOTERM_BP_FAT	nuclear division	RT		6	0.022	0.19
	GOTERM_BP_FAT	organelle fission	RT		6	0.023	0.2
	INTERPRO	Cyclin, N-terminal	RT		3	0.024	0.14
	GOTERM_BP_FAT	mitotic spindle organization	RT		5	0.066	0.42
	GOTERM_BP_FAT	microtubule-based process	RT		8	0.071	0.43
	GOTERM_CC_FAT	microtubule cytoskeleton	RT		3	0.09	0.83
	GOTERM_BP_FAT	cytokinesis	RT		7	0.093	0.5
	GOTERM_BP_FAT	cytoskeleton organization	RT		8	0.11	0.55
	SP_PIR_KEYWORDS	cytoskeleton	RT		4	0.13	0.36
	GOTERM_CC_FAT	cytoskeleton	RT		4	0.17	0.9
	GOTERM_CC_FAT	cytoskeletal part	RT		3	0.18	0.83
	GOTERM_CC_FAT	non-membrane-bounded organelle	RT		5	0.41	0.98
	GOTERM_CC_FAT	intracellular non-membrane-bounded organelle	RT		5	0.41	0.98
Annotation Cluster 16		Enrichment Score: 1.95			Count	p-value	Benjamini
	SP_PIR_KEYWORDS	cgmp biosynthesis	RT		5	0.00012	0.00064
	INTERPRO	Adenylyl cyclase class-3/4/guanylyl cyclase	RT		6	0.00016	0.0019
	INTERPRO	Adenylyl cyclase class-3/4/guanylyl cyclase, conserved site	RT		5	0.00061	0.0057
	INTERPRO	Extracellular ligand-binding receptor	RT		5	0.00091	0.0079
	SMART	CYCc	RT		6	0.0016	0.012
	GOTERM_BP_FAT	cyclic nucleotide biosynthetic process	RT		6	0.0025	0.069
	GOTERM_BP_FAT	cyclic nucleotide metabolic process	RT		6	0.0028	0.069
	GOTERM_BP_FAT	cGMP metabolic process	RT		5	0.004	0.077
	GOTERM_BP_FAT	cGMP biosynthetic process	RT		5	0.004	0.077
	GOTERM_MF_FAT	phosphorus-oxygen lyase activity	RT		6	0.0047	0.023
	SP_PIR_KEYWORDS	lyase	RT		5	0.0054	0.021
	GOTERM_MF_FAT	guanylate cyclase activity	RT		5	0.0068	0.031
	GOTERM_MF_FAT	cyclase activity	RT		5	0.0077	0.033
	GOTERM_BP_FAT	nucleoside monophosphate biosynthetic process	RT		6	0.01	0.13
	GOTERM_BP_FAT	nucleoside monophosphate metabolic process	RT		6	0.011	0.13
	KEGG_PATHWAY	Purine metabolism	RT		6	0.19	0.28
	GOTERM_BP_FAT	nucleotide biosynthetic process	RT		6	0.29	0.82
	GOTERM_BP_FAT	purine nucleotide biosynthetic process	RT		5	0.31	0.85
	GOTERM_BP_FAT	nucleobase, nucleoside and nucleotide biosynthetic process	RT		6	0.32	0.85
	GOTERM_BP_FAT	nucleobase, nucleoside, nucleotide and nucleic acid biosynthetic process	RT		6	0.32	0.85
	GOTERM_BP_FAT	purine nucleotide metabolic process	RT		5	0.34	0.86
	GOTERM_BP_FAT	nitrogen compound biosynthetic process	RT		6	0.66	0.99
Annotation Cluster 17		Enrichment Score: 1.71			Count	p-value	Benjamini
	GOTERM_BP_FAT	neuron projection development	RT		7	0.0011	0.039
	GOTERM_BP_FAT	cell projection organization	RT		8	0.0034	0.076
	GOTERM_BP_FAT	neuron development	RT		7	0.0037	0.075
	GOTERM_BP_FAT	neuron projection morphogenesis	RT		6	0.0047	0.087
	GOTERM_BP_FAT	cell morphogenesis	RT		9	0.0056	0.099
	GOTERM_BP_FAT	neuron differentiation	RT		7	0.0064	0.1
	GOTERM_BP_FAT	cell projection morphogenesis	RT		7	0.0073	0.11
	GOTERM_BP_FAT	axon guidance	RT		5	0.0075	0.1
	GOTERM_BP_FAT	cell part morphogenesis	RT		7	0.0089	0.12
	GOTERM_BP_FAT	cellular component morphogenesis	RT		9	0.014	0.16
	GOTERM_BP_FAT	regulation of cell growth	RT		4	0.014	0.16
	GOTERM_BP_FAT	cell morphogenesis involved in neuron differentiation	RT		5	0.018	0.18
	GOTERM_BP_FAT	axonogenesis	RT		5	0.018	0.18
	GOTERM_BP_FAT	cell morphogenesis involved in differentiation	RT		5	0.021	0.19
	GOTERM_BP_FAT	regulation of cell morphogenesis	RT		4	0.023	0.2
	GOTERM_BP_FAT	cell motion	RT		7	0.034	0.25
	GOTERM_BP_FAT	cell migration	RT		5	0.1	0.54
	GOTERM_BP_FAT	regulation of nervous system development	RT		3	0.13	0.58
	GOTERM_BP_FAT	regulation of neuron differentiation	RT		3	0.13	0.58
	GOTERM_BP_FAT	regulation of neurogenesis	RT		3	0.13	0.58
	GOTERM_BP_FAT	regulation of cell development	RT		3	0.13	0.6
	GOTERM_BP_FAT	localization of cell	RT		5	0.13	0.59
	GOTERM_BP_FAT	cell motility	RT		5	0.13	0.59
Annotation Cluster 18		Enrichment Score: 1.43			Count	p-value	Benjamini
	KEGG_PATHWAY	mTOR signaling pathway	RT		6	0.00054	0.0017
	GOTERM_BP_FAT	dauer larval development	RT		8	0.0034	0.076
	INTERPRO	Pleckstrin homology	RT		3	0.27	0.76
	INTERPRO	Pleckstrin homology-type	RT		3	0.29	0.77
	SMART	PH	RT		3	0.51	0.93
Annotation Cluster 19		Enrichment Score: 1.36			Count	p-value	Benjamini
	GOTERM_MF_FAT	protein kinase C activity	RT		5	7.3e-05	0.00046
	INTERPRO	Protein kinase C-like, phorbol ester/diacylglycerol binding	RT		6	9.3e-05	0.0012
	SMART	C1	RT		6	0.00092	0.0085
	INTERPRO	Protein kinase C mu-related	RT		3	0.0012	0.0097
	INTERPRO	Protein kinase C, phorbol ester/diacylglycerol binding	RT		3	0.038	0.2
	SP_PIR_KEYWORDS	metal-binding	RT		14	0.23	0.55
	SP_PIR_KEYWORDS	zinc	RT		8	0.7	0.95
	GOTERM_MF_FAT	zinc ion binding	RT		10	1	1
	GOTERM_MF_FAT	transition metal ion binding	RT		12	1	1
	GOTERM_MF_FAT	metal ion binding	RT		15	1	1
	GOTERM_MF_FAT	cation binding	RT		15	1	1
	GOTERM_MF_FAT	ion binding	RT		15	1	1
Annotation Cluster 20		Enrichment Score: 1.23			Count	p-value	Benjamini
	GOTERM_BP_FAT	oocyte differentiation	RT		5	0.003	0.07
	GOTERM_BP_FAT	oocyte development	RT		4	0.02	0.19
	GOTERM_BP_FAT	oocyte maturation	RT		3	0.024	0.2
	GOTERM_BP_FAT	developmental maturation	RT		3	0.034	0.25
	GOTERM_BP_FAT	cell maturation	RT		3	0.034	0.25
	GOTERM_BP_FAT	gamete generation	RT		8	0.13	0.59
	GOTERM_BP_FAT	reproductive cellular process	RT		5	0.13	0.59
	GOTERM_BP_FAT	female gamete generation	RT		6	0.15	0.62
	GOTERM_BP_FAT	germ cell development	RT		4	0.15	0.63
	GOTERM_BP_FAT	sexual reproduction	RT		9	0.19	0.7
	GOTERM_BP_FAT	oogenesis	RT		5	0.25	0.78
Annotation Cluster 21		Enrichment Score: 1.11			Count	p-value	Benjamini
	GOTERM_BP_FAT	regulation of cell growth	RT		4	0.014	0.16
	GOTERM_BP_FAT	regulation of cell size	RT		3	0.15	0.63
	GOTERM_BP_FAT	regulation of cellular component size	RT		3	0.22	0.74
Annotation Cluster 22		Enrichment Score: 1.11			Count	p-value	Benjamini
	GOTERM_BP_FAT	aging	RT		11	0.078	0.46
	GOTERM_BP_FAT	determination of adult life span	RT		11	0.078	0.46
	GOTERM_BP_FAT	multicellular organismal aging	RT		11	0.078	0.46
Annotation Cluster 23		Enrichment Score: 1.09			Count	p-value	Benjamini
	SP_PIR_KEYWORDS	Immunoglobulin domain	RT		3	0.017	0.061
	INTERPRO	Immunoglobulin subtype 2	RT		4	0.034	0.18
	INTERPRO	Immunoglobulin-like fold	RT		4	0.079	0.37
	INTERPRO	Immunoglobulin-like	RT		4	0.096	0.41
	INTERPRO	Immunoglobulin	RT		3	0.1	0.42
	INTERPRO	Immunoglobulin I-set	RT		3	0.11	0.44
	SMART	IGc2	RT		4	0.11	0.45
	INTERPRO	Immunoglobulin subtype	RT		3	0.12	0.46
	SMART	IG	RT		3	0.26	0.75
Annotation Cluster 24		Enrichment Score: 1.02			Count	p-value	Benjamini
	GOTERM_BP_FAT	reproductive process in a multicellular organism	RT		19	0.031	0.24
	GOTERM_BP_FAT	multicellular organism reproduction	RT		19	0.032	0.24
	GOTERM_BP_FAT	behavior	RT		16	0.079	0.46
	GOTERM_BP_FAT	reproductive behavior in a multicellular organism	RT		11	0.18	0.68
	GOTERM_BP_FAT	reproductive behavior	RT		11	0.19	0.69
	GOTERM_BP_FAT	oviposition	RT		10	0.28	0.81
Annotation Cluster 25		Enrichment Score: 0.99			Count	p-value	Benjamini
	GOTERM_BP_FAT	regulation of synapse organization	RT		3	0.0057	0.098
	GOTERM_BP_FAT	regulation of synapse structure and activity	RT		3	0.019	0.19
	GOTERM_BP_FAT	transmission of nerve impulse	RT		4	0.2	0.7
	GOTERM_BP_FAT	synaptic transmission	RT		4	0.2	0.7
	GOTERM_BP_FAT	cell-cell signaling	RT		4	0.28	0.82
	GOTERM_BP_FAT	neurological system process	RT		6	0.95	1
Annotation Cluster 26		Enrichment Score: 0.98			Count	p-value	Benjamini
	SP_PIR_KEYWORDS	ATP	RT		8	1.2e-07	8.6e-07
	GOTERM_BP_FAT	enzyme linked receptor protein signaling pathway	RT		8	9.8e-06	0.00079
	GOTERM_MF_FAT	transmembrane receptor protein tyrosine kinase activity	RT		4	0.0032	0.017
	GOTERM_BP_FAT	positive regulation of transcription from RNA polymerase II promoter	RT		4	0.075	0.45
	GOTERM_BP_FAT	positive regulation of transcription, DNA-dependent	RT		4	0.084	0.47
	GOTERM_BP_FAT	positive regulation of RNA metabolic process	RT		4	0.089	0.49
	GOTERM_BP_FAT	positive regulation of transcription	RT		4	0.11	0.55
	GOTERM_BP_FAT	positive regulation of gene expression	RT		4	0.11	0.55
	GOTERM_BP_FAT	positive regulation of biosynthetic process	RT		4	0.13	0.59
	GOTERM_BP_FAT	positive regulation of nucleobase, nucleoside, nucleotide and nucleic acid metabolic process	RT		4	0.13	0.59
	GOTERM_BP_FAT	positive regulation of macromolecule biosynthetic process	RT		4	0.13	0.59
	GOTERM_BP_FAT	positive regulation of nitrogen compound metabolic process	RT		4	0.13	0.59
	GOTERM_BP_FAT	positive regulation of cellular biosynthetic process	RT		4	0.13	0.59
	GOTERM_BP_FAT	regulation of transcription from RNA polymerase II promoter	RT		5	0.16	0.63
	UP_SEQ_FEATURE	topological domain:Extracellular	RT		6	0.16	0.9
	GOTERM_BP_FAT	positive regulation of macromolecule metabolic process	RT		4	0.17	0.66
	SP_PIR_KEYWORDS	signal	RT		7	0.25	0.58
	SP_PIR_KEYWORDS	membrane	RT		15	0.26	0.57
	SP_PIR_KEYWORDS	glycoprotein	RT		7	0.26	0.57
	UP_SEQ_FEATURE	topological domain:Cytoplasmic	RT		7	0.28	0.98
	SP_PIR_KEYWORDS	transmembrane	RT		15	0.33	0.66
	UP_SEQ_FEATURE	signal peptide	RT		7	0.77	1
	UP_SEQ_FEATURE	glycosylation site:N-linked (GlcNAc...)	RT		7	0.78	1
	SP_PIR_KEYWORDS	receptor	RT		9	0.81	0.98
	UP_SEQ_FEATURE	transmembrane region	RT		8	0.97	1
	GOTERM_CC_FAT	intrinsic to membrane	RT		33	1	1
	GOTERM_CC_FAT	integral to membrane	RT		32	1	1
	GOTERM_BP_FAT	regulation of transcription, DNA-dependent	RT		5	1	1
	GOTERM_BP_FAT	regulation of RNA metabolic process	RT		5	1	1
	GOTERM_BP_FAT	regulation of transcription	RT		6	1	1
Annotation Cluster 27		Enrichment Score: 0.94			Count	p-value	Benjamini
	GOTERM_BP_FAT	female meiosis	RT		4	0.00048	0.021
	GOTERM_BP_FAT	regulation of cell cycle	RT		6	0.019	0.19
	GOTERM_CC_FAT	non-membrane-bounded organelle	RT		5	0.41	0.98
	GOTERM_CC_FAT	intracellular non-membrane-bounded organelle	RT		5	0.41	0.98
	GOTERM_BP_FAT	meiosis	RT		5	0.55	0.97
	GOTERM_BP_FAT	M phase of meiotic cell cycle	RT		5	0.55	0.98
	GOTERM_BP_FAT	meiotic cell cycle	RT		5	0.58	0.98
